# Supplementary material for: Genotyping strategy matters when analyzing hypervariable major histocompatibility complex‐Experience from a passerine bird
Source: Ecol Evol. 2018 Jan 7;8(3):1680–92. doi: 10.1002/ece3.3757 (PMC5792522; doi:10.1002/ece3.3757)
Supplement: Supplementary file 1 [file ECE3-8-1680-s001.xlsx]

## Sheet: Sheet1
Identifyer this study	Accession number	Ring number	Sex	Life stage	Attribute	Family	Date collected		forward barcode amplicon A MHCI-SI	forward barcode amplicon B MHCI-SI	forward barcode amplicon A MHCI-DI	reverse barcode amplicon A MHCI-DI	forward barcode amplicon B MHCI-DI	reverse barcode amplicon B MHCI-DI	forward barcode amplicon A MHCII-SI	forward barcode amplicon B MHCII-SI	forward barcode amplicon A MHCII-DI	reverse barcode amplicon A MHCII-DI	forward barcode amplicon B MHCII-DI	reverse barcode amplicon B MHCII-DI	forward barcode amplicon A MHCII-MiSeq	reverse barcode amplicon A MHCII-MiSeq	forward barcode amplicon B MHCII-MiSeq	revserse barcode amplicon B MHCII-MiSeq
69390	NHMO-BI-69390		Unknown	Pullus	Chick	A	June 21th 2014		TTCGTGATTC	TCTATTCGTC	TACCAAGATC	GTTCTCCTTA	TACCAAGATC	GATCTTGGTA	AAGAGGATTC	TCTAACGGAC	AAGAGGATTC	GTTACCTTAG	AAGAGGATTC	GAATCCTCTT	CCATCACATAGG	CCTAAACTACGG	CCATCACATAGG	GTTACGTGGTTG
69391	NHMO-BI-69391		Unknown	Pullus	Chick	A	June 21th 2014		TTCCGATAAC	AGGCAATTGC	CAGAAGGAAC	GTTCTCCTTA	CAGAAGGAAC	GATCTTGGTA	TACCAAGATC	TTGGAGTGTC	TACCAAGATC	GTTACCTTAG	TACCAAGATC	GAATCCTCTT	GTGGTATGGGAG	CCTAAACTACGG	GTGGTATGGGAG	GTTACGTGGTTG
69392	NHMO-BI-69392	ED49187	Female	3K+	Mother	A	June 21th 2014		TGAGCGGAAC	TTAGTCGGAC	CTGCAAGTTC	GTTCTCCTTA	CTGCAAGTTC	GATCTTGGTA	CAGAAGGAAC	TCTAGAGGTC	CAGAAGGAAC	GTTACCTTAG	CAGAAGGAAC	GAATCCTCTT	ACTTTAAGGGTG	CCTAAACTACGG	ACTTTAAGGGTG	GTTACGTGGTTG
69393	NHMO-BI-69393	ED49188	Male	3K+	Father	A	June 21th 2014		CTGACCGAAC	CAGATCCATC	TAAGGAGAAC	GAATCCTCTT	TAAGGAGAAC	GTTCCTTCTG	CTGCAAGTTC	TCTGGATGAC	CTAAGGTAAC	GTTCTCCTTA	CTAAGGTAAC	GATCTTGGTA	GAGCAACATCCT	CCTAAACTACGG	GAGCAACATCCT	GTTACGTGGTTG
69524	NHMO-BI-69524	ED49606	Female	3K+	Mother	B	July 1st 2014		TCCTCGAATC	TCGCAATTAC	AAGAGGATTC	GAATCCTCTT	AAGAGGATTC	GTTCCTTCTG	TTCGTGATTC	TCTATTCGTC	TAAGGAGAAC	GTTCTCCTTA	TAAGGAGAAC	GATCTTGGTA	TGTTGCGTTTCT	CCTAAACTACGG	TGTTGCGTTTCT	GTTACGTGGTTG
69525	NHMO-BI-69525		Unknown	Pullus	Chick	B	July 1st 2014		TAGGTGGTTC	TTCGAGACGC	TACCAAGATC	GAATCCTCTT	TACCAAGATC	GTTCCTTCTG	TTCCGATAAC	AGGCAATTGC	AAGAGGATTC	GTTCTCCTTA	AAGAGGATTC	GATCTTGGTA	ATGTCCGACCAA	CCTAAACTACGG	ATGTCCGACCAA	GTTACGTGGTTG
69526	NHMO-BI-69526		Unknown	Pullus	Chick	B	July 1st 2014		TCTAACGGAC	TGCCACGAAC	CAGAAGGAAC	GAATCCTCTT	CAGAAGGAAC	GTTCCTTCTG	TGAGCGGAAC	TTAGTCGGAC	TACCAAGATC	GTTCTCCTTA	TACCAAGATC	GATCTTGGTA	CCTAAACTACGG	TGCAGATCCAAC	CCTAAACTACGG	TACCGCCTCGGA
69528	NHMO-BI-69528	ED49179	Male	2K+	Father	B	July 1st 2014		TTGGAGTGTC	AACCTCATTC	CTGCAAGTTC	GAATCCTCTT	CTGCAAGTTC	GTTCCTTCTG	CTGACCGAAC	CAGATCCATC	CAGAAGGAAC	GTTCTCCTTA	CAGAAGGAAC	GATCTTGGTA	TGCAGATCCAAC	TGCAGATCCAAC	TGCAGATCCAAC	TACCGCCTCGGA
