# Supplementary material for: Genotyping strategy matters when analyzing hypervariable major histocompatibility complex‐Experience from a passerine bird
Source: Ecol Evol. 2018 Jan 7;8(3):1680–92. doi: 10.1002/ece3.3757 (PMC5792522; doi:10.1002/ece3.3757)
Supplement: Supplementary file 3 [file ECE3-8-1680-s003.xlsx]

## Sheet: All_primer-setups
PCR amplification primers									Length
IonTorrent Single Index
	General design
		Forward:	5’-Barcode F| Barcode Adapter |Primer F-3’
		Reverse:	5’-Primer R-3’
	Barcode adapter:	GAT							3 bp
	Primer:
		MHCI:
			Target forward:	MhcPasCI-FW	CSCSCAGGTCTSCACAC	Alcaide et al. 2013			17 bp
			Target reverse:	MhcPASCI-RV	CWCARKAATTCTGYTCHCACC	Alcaide et al. 2013			21 bp
		MHCII:
			Target forward:	MHCIIFihy-E2CF	CCGTGTCCTGCACACACAGC	Canal et al. 2010			20 bp
			Target reverse:	MHCIIFIhy-E2CR	GGGACASGCTCTGCCCCG	Canal et al. 2010			18 bp
	Barcode 1	CTAAGGTAAC							10 bp
	Barcode 2	TAAGGAGAAC
	Barcode 3	AAGAGGATTC
	Barcode 4	TACCAAGATC
	Barcode 5	CAGAAGGAAC
	Barcode 6	CTGCAAGTTC
	Barcode 7	TTCGTGATTC
	Barcode 8	TTCCGATAAC
	Barcode 9	TGAGCGGAAC
	Barcode 10	CTGACCGAAC
	Barcode 11	TCCTCGAATC
	Barcode 12	TAGGTGGTTC
	Barcode 13	TCTAACGGAC
	Barcode 14	TTGGAGTGTC
	Barcode 15	TCTAGAGGTC
	Barcode 16	TCTGGATGAC
	Barcode 17	TCTATTCGTC
	Barcode 18	AGGCAATTGC
	Barcode 19	TTAGTCGGAC
	Barcode 20	CAGATCCATC
Ion Torrent Dual Index
	General design
		Forward:	5’-A adapter|Barcode F| Barcode Adapter |Spacer F|Primer F-3’
		Reverse:	5’-trP1 adapter|Barcode R|Barcode adapter|Spacer R|Primer R-3’
	A adapter:	CCATCTCATCCCTGCGTGTCTCCGACTCAG							30 bp
	trP1 adapter:	CCTCTCTATGGGCAGTCGGTGAT							23 bp
	Barcode adapter:	GAT							3 bp
	SpacerF	CCTGTGG							7 bp
	SpacerR	CACTTCT							7 bp
	Primer:
		MHCI:
			Target forward:	MhcPasCI-FW	CSCSCAGGTCTSCACAC	Alcaide et al. 2013			17 bp
			Target reverse:	MhcPASCI-RV	CWCARKAATTCTGYTCHCACC	Alcaide et al. 2013			21 bp
		MHCII:
			Target forward:	MHCIIFihy-E2CF	CCGTGTCCTGCACACACAGC	Canal et al. 2010			20 bp
			Target reverse:	MHCIIFIhy-E2CR	GGGACASGCTCTGCCCCG	Canal et al. 2010			18 bp
	Barcode F1	CTAAGGTAAC							10 bp
	Barcode F2	TAAGGAGAAC
	Barcode F3	AAGAGGATTC
	Barcode F4	TACCAAGATC
	Barcode F5	CAGAAGGAAC
	Barcode F6	CTGCAAGTTC
	Barcode R1	GTTACCTTAG
	Barcode R2	GTTCTCCTTA
	Barcode R3	GAATCCTCTT
	Barcode R4	GATCTTGGTA
	Barcode R5	GTTCCTTCTG
MiSeq
	General design
		Forward:	5’-Illumina Linker Sequence F|Barcode F|Heterogeneity Spacer F|Primer F-3’
		Reverse:	5’-Illumina Linker Sequence R|Barcode R|Heterogeneity Spacer R|Primer R-3’
	Illumina Linker Sequence F:	CAAGCAGAAGACGGCATACGAGATGTGACTGGAGTTCAGACGTGTGCTCTTCCGATCT							58 bp
	Illumina Linker Sequence R:	AATGATACGGCGACCACCGAGATCTACACTCTTTCCCTACACGACGCTCTTCCGATCT							58 bp
	Primer:
		MHCII:
			Target forward:	MHCIIFihy-E2CF	CCGTGTCCTGCACACACAGC	Canal et al. 2010			20 bp
			Target reverse:	MHCIIFIhy-E2CR	GGGACASGCTCTGCCCCG	Canal et al. 2010			18 bp
	Barcode + Heterogenic spacer F1	CCTAAACTACGG							12 bp + 0-7 bp
	Barcode + Heterogenic spacer F2	TGCAGATCCAAC
	Barcode + Heterogenic spacer F3	CCATCACATAGG
	Barcode + Heterogenic spacer F4	GTGGTATGGGAG	T
	Barcode + Heterogenic spacer F5	ACTTTAAGGGTG	T
	Barcode + Heterogenic spacer F6	GAGCAACATCCT	T
	Barcode + Heterogenic spacer F7	TGTTGCGTTTCT	GT
	Barcode + Heterogenic spacer F8	ATGTCCGACCAA	GT
	Barcode + Heterogenic spacer F9	AGGTACGCAATT	GT
	Barcode + Heterogenic spacer F10	ACAGCCACCCAT	CGA
	Barcode + Heterogenic spacer F11	TGTCTCGCAAGC	CGA
	Barcode + Heterogenic spacer F12	GAGGAGTAAAGC	CGA
	Barcode + Heterogenic spacer F13	GTTACGTGGTTG	ATGA
	Barcode + Heterogenic spacer F14	TACCGCCTCGGA	ATGA
	Barcode + Heterogenic spacer F15	CGTAAGATGCCT	ATGA
	Barcode + Heterogenic spacer F16	TACCGGCTTGCA	TGCGA
	Barcode + Heterogenic spacer F17	ATCTAGTGGCAA	TGCGA
	Barcode + Heterogenic spacer F18	CCAGGGACTTCT	TGCGT
	Barcode + Heterogenic spacer F19	CACCTTACCTTA	GAGTGG
	Barcode + Heterogenic spacer F20	ATAGTTAGGGCT	GAGTGG
	Barcode + Heterogenic spacer F21	GCACTTCATTTC	GAGTGG
	Barcode + Heterogenic spacer F22	TTAACTGGAAGC	CCTGTGG
	Barcode + Heterogenic spacer F23	CGCGGTTACTAA	CCTGGAG
	Barcode + Heterogenic spacer F24	GAGACTATATGC	CCTGGAG
	Barcode + Heterogenic spacer R1	CCTAAACTACGG
	Barcode + Heterogenic spacer R2	TGCAGATCCAAC
	Barcode + Heterogenic spacer R3	CCATCACATAGG
	Barcode + Heterogenic spacer R4	GTGGTATGGGAG	A
	Barcode + Heterogenic spacer R5	ACTTTAAGGGTG	A
	Barcode + Heterogenic spacer R6	GAGCAACATCCT	A
	Barcode + Heterogenic spacer R7	TGTTGCGTTTCT	TC
	Barcode + Heterogenic spacer R8	ATGTCCGACCAA	TC
	Barcode + Heterogenic spacer R9	AGGTACGCAATT	TC
	Barcode + Heterogenic spacer R10	ACAGCCACCCAT	CTA
	Barcode + Heterogenic spacer R11	TGTCTCGCAAGC	CTA
	Barcode + Heterogenic spacer R12	GAGGAGTAAAGC	CTA
	Barcode + Heterogenic spacer R13	GTTACGTGGTTG	GATA
	Barcode + Heterogenic spacer R14	TACCGCCTCGGA	GATA
	Barcode + Heterogenic spacer R15	CGTAAGATGCCT	GATA
	Barcode + Heterogenic spacer R16	TACCGGCTTGCA	ACTCA
	Barcode + Heterogenic spacer R17	ATCTAGTGGCAA	ACTCA
	Barcode + Heterogenic spacer R18	CCAGGGACTTCT	ACTCA
	Barcode + Heterogenic spacer R19	CACCTTACCTTA	TTCTCT
	Barcode + Heterogenic spacer R20	ATAGTTAGGGCT	TTCTCT
	Barcode + Heterogenic spacer R21	GCACTTCATTTC	TTCTCT
	Barcode + Heterogenic spacer R22	TTAACTGGAAGC	CACTTCT
	Barcode + Heterogenic spacer R23	CGCGGTTACTAA	CACTTCT
	Barcode + Heterogenic spacer R24	GAGACTATATGC	CACTTCT
