# Supplementary material for: Genotyping strategy matters when analyzing hypervariable major histocompatibility complex‐Experience from a passerine bird
Source: Ecol Evol. 2018 Jan 7;8(3):1680–92. doi: 10.1002/ece3.3757 (PMC5792522; doi:10.1002/ece3.3757)
Supplement: Supplementary file 7 [file ECE3-8-1680-s007.xlsx]

## Sheet: Genotypes_MHCI
Genotypes, MHCIe3
8 bluethroat individuals from Heimdalen, Norway
	Individual	69392				69393				69390				69391				69524				69525				69526				69528
	Family role	Mother, family A				Father, family A				Offspring, family A				Offspring, family A				Mother, family B				Offspring, family B				Offspring, family B				Father, family B
	Genotyping pipeline	SommerPipeline		AmpliSAS		SommerPipeline		AmpliSAS		SommerPipeline		AmpliSAS		SommerPipeline		AmpliSAS		SommerPipeline		AmpliSAS		SommerPipeline		AmpliSAS		SommerPipeline		AmpliSAS		SommerPipeline		AmpliSAS
	Primer strategy	MHCI-SI	MHCI-DI	MHCI-SI	MHCI-DI	MHCI-SI	MHCI-DI	MHCI-SI	MHCI-DI	MHCI-SI	MHCI-DI	MHCI-SI	MHCI-DI	MHCI-SI	MHCI-DI	MHCI-SI	MHCI-DI	MHCI-SI	MHCI-DI	MHCI-SI	MHCI-DI	MHCI-SI	MHCI-DI	MHCI-SI	MHCI-DI	MHCI-SI	MHCI-DI	MHCI-SI	MHCI-DI	MHCI-SI	MHCI-DI	MHCI-SI	MHCI-DI
	No of alleles	6	6	4	4	6	6	5	5	6	6	4	4	5	5	4	4	7	7	6	6	7	7	6	6	8	8	7	4	8	8	7	7
	No of pedigree errors									0	0	0	0	0	0	0	0					0	0	0	0	0	0	0	0
Sequence	AlleleName_LuSv_SR	Column25	Column4	Column1	Column2	Column72	Column5	Column3	Column12	Column92	Column6	Column13	Column14	Column112	Column7	Column15	Column16	Column132	Column8	Column17	Column18	Column152	Column9	Column19	Column20	Column172	Column10	Column21	Column22	Column192	Column11	Column23	Column24
ATGGTTGCGAGTTCACGGCTGTGACCTCCTGTCTGACGGGAGTGTCCGTGGATCCAGCCGGTACGGCTACGATGGGCGGGATTTCCTCTCCTTTGACCTGGAATCCAGGAGATTTGTGGTGGCCGATAGCGCTGCTGAGGTCACCAGGAGGTACTGGGAAGATGAGAACGTGGCTGAGGGGTGGACGAATTACCTGGAGCACGTCTGCCCAGAATGGCTCAAGGAGTACATCAGATACG	LuSv_MHCIe3_SR_002	Allel	Allele	Allele	Allele	Allel	Allele	Allele	Allele	Allel	Allele	Allele	Allele	Allel	Allele	Allele	Allele					Allel	Allele	Allele	Allele	Allel	Allele	Allele	Allele	Allel	Allele	Allele	Allele
ATGGTTGCGAGTTTCCGGCTGTGACCTCCTGTCTGATGGGAGCGTCCGTGGATCCTTCCAGAATGGCTATGATGGGAGGGATTTCATCTCCTTTGACCTCGGATCCAAGAAATTTGTGGCGGCAGACAGCGCTGCTGAGGTCACCAGGAGGTACTGGGAAGATGAGAACGAGGCTGAGAGGTGGACAAATTACCTGGGGCACGAATGCCCAGAATGGCTCCAGAAACATGTCAGATATG	LuSv_MHCIe3_SR_025																									Allel	Allele	Allele	Allele	Allel	Allele	Allele	Allele
ATGGTTGCGAGTTTCCGGCTGTGACCTCCTGTCTGATGGGAGCGTCCGTGGATCCTTCCAGTATGGCTATGATGGGAGGGATTTCATCTCCTTTGACCTCGGATCCAAGAAATTTGTGGCGGCAGACAGCGCTGCTGAGGTCACCAGGAGGTACTGGGAAGATGAGAACGAGGCTGAGAGGTGGACAAATTACCTGGGGCACGAATGCCCAGAATGGGTCCAGAAACATGTCAGATATG	LuSv_MHCIe3_SR_022																	Allel	Allele	Allele	Allele					Allel	Allele	Allele	Allele	Allel	Allele	Allele	Allele
ATGGTTGCGAGTTCACGGCTGTGACCTCCTGTCTGACGGGAGTGTCTGTGGATCCAGCCGGTACGGCTACGATGGGCGGGATTTCCTCTCCTTTGACCTGGAATCCAGGAGATTTGTGGTGGCCGATAGCGCTGCTGAGGTCACCAGGAGGTACTGGGAAGATGAGAACGTGGCTGAGGGGTGGACGAATTACCTGGAGCACGTCTGCCCAGAATGGCTCAAGGAGTACATCAGATACG	LuSv_MHCIe3_SR_024																	Allel	Allele	Allele	Allele					Allel	Allele	Allele	Allele
AAGGTTGCGAGTTTCCGGCTGTGACCTCCTGTCTGACGGGAGTGTCCGTGGATCATACCGGAATGGCTACGATGGGCAGGATTTCATCTCCTTTGACCTGGAATCCAGGAGATTCGTAGCAGCCGACAGCGCTGCTGAGATCACCAGGAGGCGCTGGGAACATGAGAGCGAGGTTGAGAGGTGGACGAATTACCTGGAGCACGTCTGCCCAGAATGGCTCCAGAAACATGTCAGATATG	LuSv_MHCIe3_SR_023	Allel	Allele	Allele	Allele									Allel	Allele	Allele	Allele	Allel	Allele	Allele	Allele	Allel	Allele	Allele	Allele	Allel	Allele	Allele		Allel	Allele	Allele	Allele
ATGGTTGCGAGTTTCCGGCTGTGACCTCCTGTCTGATGGGAGCGTCCGTGGATCCTACCGGAGTGGCTACGACGGGTGGGATTACATCTCCTTTGACCTCGGATCCAAGAAATTTGTGGCGGCAGACAGCGCTGCTGAGGTCACCAGGAGGCGCTGGGAAGGTGAATTGAATGCGGTTGAGAAGTGGACGAATTACCTGGGGCACGAATGCCCAGAATGGATCCAGAAATACGTTGGATATG	LuSv_MHCIe3_SR_017																	Allel	Allele	Allele	Allele					Allel	Allele	Allele
AAGTTTGAGAGTTTACGGCTGTGACCTCCTGTCTGATGGGAGCGTCCGTGCATCCGAGCAGCATGGCTACGACGGGCGGGATTTCATCTCCTTTGACCTCGGATCCAAGAAATTTGTGGCGGCAGACAGCGCTGCTGAGGTCACCAGGAGGCGCTGCGAAGATGAGAACGTGGCTGAGGGTTTAACAAATTACCTGGGGCACATCTGCCCAGAATGGCTCCAGAAATATGTCAGATATG	LuSv_MHCIe3_SR_020																	Allel	Allele	Allele	Allele					Allel	Allele	Allele
CGTACAGCGGCTTTCTGGCTGTGACCTCCCGTCTGACGGGAGCATCAGTGGATCCCGCTGGGATGGCTACGATGGGCGGGATTTCATCTCCTTTGACCTGGAATCCAGGAGATTCGTGGCGGCCGACAGCACTGCTGAGGTCACCAGGAAGTACTGGGAAGGTGAAACAAATGAGGCTGAGAGGGTGACGAATTACCTGGAGCATGTCTGTCCGGAATGGCTCCAGAAATACGTCAGATATG	LuSv_MHCIe3_SR_001	Allel	Allele			Allel	Allele			Allel	Allele			Allel	Allele			Allel	Allele			Allel	Allele			Allel	Allele			Allel	Allele
CGTACAGCGGCTTTCTGGCTGTGACCTCCCGTCTGACGGGAGCATCAGTGGATCCCGCTGGGATGGCTACGATGGGCGGGATTTCATCTCCTTTGACCTGGAATCCAGGAGATTCGTGGCGGCCGACAGCACTGCTGAGGTCACCAGGAAGTACTGGGAAGGTGAAACAAATGAGGCTGAGAGGGTGACGAATTACCTGGAGCATGTCTGTCCAGAATGGCTCCAGAAATACGTCAGATATG	LuSv_MHCIe3_SR_031	Allel	Allele							Allel	Allele
AAGGTTGCGAGTTTCTGGCTGTGACCTCCTGTCTGACGGGCATCGTGGATCCTTCCAGAATGGCTATGATGGGAGGGATTTCATCTCCTTTGACCTGGAATCCAGGAGATTTGTGGCAGCCGACAGCTCTGCTGAGGTCACCAGTAGGCGCTGGGAACGTGACAATGTGGCTGAGGGTTTGACAACCTGGGGAGTCTGCCCAGAATGGGTCCAGAAATACGCTGGATATG	LuSv_MHCIe3_SR_015																					Allel	Allele	Allele	Allele					Allel	Allele	Allele	Allele
ATGGTTGCAAGTTTCCAGCTGTGACCTCCTGTCTGACGGGAGCGTCCGTGGATCCTACCGGTACGGCTATGACTGGTGGGATTACATCTCCTTTGACCTCGGATCCAAGAAATTTGTGGCGGCAGACAGCGCTGCTGAGGTCACCAGGAGGCGCTGGGAAAATGAGAGCGTGGCTGAGAGTTTTACGAATTACCTGGGGAACGTCTGCCCAGAATGGCTCCAGAAATACGTTGGATATG	LuSv_MHCIe3_SR_019																					Allel	Allele	Allele	Allele					Allel	Allele	Allele	Allele
AGTGTTGCGAGTTTCCAGCTGTGACCTCCTGTCTGACGGGAGCGTCCGTGGATCCTACCGGGATGGCTACGACGGGCGGGATTTCATCTCCTTTGACCTCGGATCCAAGAAATTTGTGGCGGCAGACAGCGCTGCTGAGGTCACCAGGAGGCGCTGGGAAGATGAGAACGAGGCTGAGAGGTGGACGAATTACCTGGGGCACATCTGCCCAGAATGGCTCCAGAAATACGTTGGATATG	LuSv_MHCIe3_SR_004																					Allel	Allele	Allele	Allele					Allel	Allele	Allele	Allele
ATGGTTGCGAGTTCACGGCTGTGACCTCCTGTCTGACGGGAGTGTCCGTGGATCCAGCCGGTACGGCTACGATGGGCGGGATTTCCTCTCCTTTGACCTGGAATCCAGGAGATTTGTGGTGGCCGATAGCGCTGCTGAGGTCACCAGGAGGTACTGGGAAGATGAGAACGTGGCTGAGGGGTGGACGAATTACCTGGAACACGTCTGCCCAGAATGGCTCAAGGAGTACATCAGATACG	LuSv_MHCIe3_SR_007																	Allel	Allele	Allele	Allele	Allel	Allele	Allele	Allele
AAGGTTGCGAGTTTCCGGCTGTGACCTCCTGTCTGACGGGAGTGTCCGTGGATCATACCGGAATGGCTACGATGGGCGGGATTTCATCTCCTTTGACCTGGAATCCAGGAGATTCGTAGCAGCCGACAGCGCTGCTGAGATCACCAGGAGGCGCTGGGAACATGAGAGCGAGGTTGAGAGGTGGACGAATTACCTGGAGCACGTCTGCCCAGAATGGCTCCAGAAACATGTCAGATATG	LuSv_MHCIe3_SR_003					Allel	Allele	Allele	Allele					Allel	Allele	Allele	Allele
ATGGTTGCGAGTTTCCGGCTGTGACCTCCTGTCTGACGGGAGCGTCCGTGGATCCTACCGGGATGGCTACGACGGGTGGGATTACATCTCCTTTGACCTTGGATCCAAGAAATTTGTGGCGGCAGACAGCGCTGCTGAGGTCACCAGGAGGCGCTGGGAAGATGAGAACGTGGCTGAGAGTTTTACAAATTACCTGGGGCACGTCTGCCCAGAATGGCTCCAGAAACATGTCAGATATG	LuSv_MHCIe3_SR_027					Allel	Allele	Allele	Allele					Allel	Allele	Allele	Allele
AAGGTTGCGAGTTTCCGGCTGTGACCTCCTGTCTGATGGGAGTGTCCGTGGATCATACCGGAATGGCTACGATGGGCAGGATTTCATCTCCTTTGACCTGGAATCCAGGAGATTCGTAGCAGCCGACAGCGCTGCTGAGATCACCAGGAGGCGCTGGGAACATGAGAGCGAGGTTGAGAGGTGGACGAATTACCTGGAGCACGTCTGCCCAGAATGGCTCCAGAAACATGTCAGATATG	LuSv_MHCIe3_SR_012	Allel	Allele	Allele	Allele	Allel	Allele	Allele	Allele	Allel	Allele	Allele	Allele
ATGGTTGCGAGTTTCCGGCTGTGACCTCCTGTCTGACGGGAGCGTCCGTGGATCCTTCCAGTATGGCTATGATGGGAGGGATTTCATCTCCTTTGACCTCGGATCCAAGAAATTTGTGGCGGCAGACAGCGCTGCTGAGGTCACCAGGAGGTACTGGGAAGATGAGAACGAGGCTGAGAGGTGGACAAATTACCTGGGGCACGAATGCCCAGAATGGGTCCAGAAACATGTCAGATATG	LuSv_MHCIe3_SR_021	Allel	Allele	Allele	Allele					Allel	Allele	Allele	Allele
ATGGTTGCGAGTTTACGGCTGTGACCTCCTGTCTGATGGGAGCATACGTGGATCCTTCCGGTACGGCTACGACTGGTGGGATTACATCTCCTTTGACCTCGGAGCCAAGAAATTTGTGGCGGCAGACAGCGCTGCTGAGGTCACCAGGAGGCGCTGGGAAGATGAGAACGTGGCTGAGGGTTTTACGAATTACCTGGGGCACATCTGCCCAGAATGGCTCCAGAAATACGTTGGATATG	LuSv_MHCIe3_SR_013					Allel	Allele	Allele	Allele	Allel	Allele	Allele	Allele
