# Supplementary material for: Genotyping strategy matters when analyzing hypervariable major histocompatibility complex‐Experience from a passerine bird
Source: Ecol Evol. 2018 Jan 7;8(3):1680–92. doi: 10.1002/ece3.3757 (PMC5792522; doi:10.1002/ece3.3757)
Supplement: Supplementary file 10 [file ECE3-8-1680-s010.xlsx]

## Sheet: Genotypes_MHCII
Genotypes, MHCIIBe2
8 bluethroat individuals from Heimdalen, Norway
	Individual		69392							69393							69390							69391							69524							69525							69526
	Family role		Mother, family A						Father, family A								Offspring, family A							Offspring, family A							Mother, family B							Offspring, family B							Offspring, family B
	Genotyping pipeline		SommerPipeline			AmpliSAS				SommerPipeline			AmpliSAS				SommerPipeline			AmpliSAS				SommerPipeline			AmpliSAS				SommerPipeline			AmpliSAS				SommerPipeline			AmpliSAS				SommerPipeline			AmpliSAS
	Primer strategy	Combined	MHCII-SI	MHCII-DI	MiSeq	MHCII-SI	MHCII-DI	MiSeq	Combined	MHCII-SI	MHCII-DI	MiSeq	MHCII-SI	MHCII-DI	MiSeq	Combined	MHCII-SI	MHCII-DI	MiSeq	MHCII-SI	MHCII-DI	MiSeq	Combined	MHCII-SI	MHCII-DI	MiSeq	MHCII-SI	MHCII-DI	MiSeq	Combined	MHCII-SI	MHCII-DI	MiSeq	MHCII-SI	MHCII-DI	MiSeq	Combined	MHCII-SI	MHCII-DI	MiSeq	MHCII-SI	MHCII-DI	MiSeq	Combined	MHCII-SI	MHCII-DI	MiSeq	MHCII-SI	MHCII-DI
	Alleles found in all strategies	19							10							18							12							9							11							15
	Alleles found in at least one strategy ("reference genotype")	54							35							56							35							43							40							43
	No of alleles		47	31	41	35	30	29		31	17	26	22	17	22		45	29	40	39	30	31		31	20	23	20	21	21		31	19	30	29	16	26		29	21	30	20	20	28		37	23	36	31	21
	No of pedigree errors																0	0	one failed replicate	3	1	one failed replicate	3	1	2	0	1	5	4								2	0	0	2	0	2	3	1	2	2	1	3	2
Sequence	AlleleName_LuSv_SR	69392	Column4	Column5	69392_3	Column1	Column2	Column3	69393	Column9	Column10	69393_6	Column6	Column7	Column8	69390	69390_4	69390_5	69390_6	69390_	69390_2	69390_3	69391	69391_4	69391_5	69391_6	69391_	69391_2	69391_3	69524	69524_5	69524_4	69524_6	69524_	69524_2	69524_3	69525	69525_4	69525_5	69525_6	69525_	69525_2	69525_3	69526	69526_4	69526_5	69526_6	69526_	69526_2
GTGATCCAGTGGATGGGAAGTTACGAGTGTCACTTCATTAACGGCACGGAGAAGGTGAGGTTCGTGTTGAGGATCATCTACAACCGGGAGGAGTACGCGAAATTCGAAATAGACTTGGGTGTGTATGTGGAGTTCAACCTTTTTGGAGAATTCAATGCCCGGCGCTGGAACAGCGACCCACAATGGATGGAGAACAGACGGACTCAGGTGGACACGCTCTGCCGGCACAACTACAAGATCATCGCCCCGTTCAGCGTGGAGCGCAGA	LuSv_MHCIIe2_SR_016	Allele	Allele	Allele	Allele	Allele	Allele	Allele	Allele	Allele	Allele	Allele	Allele	Allele	Allele	Allele	Allele	Allele	Allele	Allele	Allele	Allele	Allele	Allele	Allele	Allele	Allele	Allele	Allele	Allele	Allele	Allele	Allele	Allele	Allele	Allele								Allele	Allele	Allele	Allele	Allele	Allele
GTGTTCCAGGAGTTCGGAATGGTCGATTGCCACTTCATTAACGGCACGGAGAAGGTGAGGGTCGTTATCAGGTACATCTACAACCGGCAGGAGTACCTGCGCTTGGACAGCGACGTGGGGCGGTACGAGGGGTTCACTCCCTTTGGGGAGAAACTGGCCCAGTACTGGAACAGCAACCCGGAATTGAAGGAGTACCTACGGACTGCGCTGGACACGTACTGCCGGCACAACTACGAGATCATCACCCCGTTCAGCGTGGAGCGCAGA	LuSv_MHCIIe2_SR_028															Allele				Allele			Allele				Allele										Allele	Allele						Allele	Allele	Allele	Allele	Allele	Allele
GTGATCCAGTGGATGGGAAGTTACGAGTGTCACTTCATTAACGGCACGGAGAAGGTGAGGTTCGTGTTGAGGATCATCTACAACCGGGAGGAGTACGCGAAATTCGAAATAGACTTGGGTGTGTATGTGGAGTTCAACCTTTTTGGAGAGTTCAATGCCCGGCGCTGGAACAGCGACCCACAATGGATGGAGAACAGACGGAGTCAGGTGGACACGCTCTGCCGGCACAACTACAAGATCATCGCCCCGTTCAGCGTGGAGCGCAGA	LuSv_MHCIIe2_SR_031																													Allele	Allele	Allele	Allele		Allele	Allele	Allele	Allele	Allele	Allele		Allele	Allele	Allele	Allele	Allele	Allele	Allele	Allele
GTGTTCCAGCACATGTTTAAGTCCGAGTGTCACTTCATTAACGGCACGGAGAAGGTGCGGCTCGTGGACAGGTACATCTACAACCGGTTTGAGTGGGCGAGGTTCGACAGCGACGTGGGGCTGCATGAGGGGTTCAGCCCCTATGGGGAGAAACAGGCCCAGTACTGGAACAGCAACCCGGAATTGATGGAGTACCAACGGACTACGGTGGACACGTACTGCCGGCACAACTACGAGATCATCACCCCGTTCAGCGTGGAGCGCAGA	LuSv_MHCIIe2_SR_053																																											Allele	Allele	Allele	Allele	Allele	Allele
GTGTTCCAGTTCATGAAGAAGGGCGAGTGTCACTTCATTAACGGCACGGAGAAGGTGAGGTATGTGGAGAGGCACTTCTACAACCGGGAAGAGTTCGTGAGGTTCGACAGCGACGTGGGGCTGTACGTGGGGTTCACGCACTTTGGGGAGATGAATGCCCGGGAATGGAACAGGAACCAGGAATTGATGGAGTACAAACGGGGTCAAGTGGATCGTTACTGCCGGTACAACTACGAGTTGGACGCCCCGTTCAGCGTGGAGCGCAGA	LuSv_MHCIIe2_SR_061																																											Allele	Allele	Allele	Allele	Allele	Allele
GTGATCCAGTGGATGGGAAGTTACGAGTGTTACTTCATTAACGGCACGGAGAAGGTGGGGTTCGTGTTGAGGGTCATGTACAACCGGGAGGAGTACATGAGGTTCGACAGCGACGTGGGGCGGTATGAGGGGTTCACATCCTATGGAGAGAAAAAGGCCCAGTACAGGAACAGCGACCCGGACCTGATGGAGAACACACGGACTGCGGTGGACTGGTTATGCCGGCCCTGGTATGAGACCGTGACCCCGTTCAGCGTGGAGCGCAGA	LuSv_MHCIIe2_SR_065																													Allele	Allele	Allele	Allele	Allele	Allele	Allele								Allele	Allele	Allele	Allele	Allele	Allele
GTGATCCAGTGGATGGGAAGTTACGAGTGTTACTTCATTAACGGCACGGAGAAGGTGAGGTTCGTGTTGAGGGTCATGTACAACCGGGAGGAGTACATGAGGTTCGACAGCGACGTGGGGCGGTACGAGGGGTTCACATCCTATGGAGAGAAAAAGGCCCAGTACAGGAACAGCGACCCGGACCTGATGGAGAACACACGGACTGCGGTGGACTGGTTATGCCGGCCCTGGTTTGAGACCGTGACCCCGTTCAGCGTGGAGCGCAGA	LuSv_MHCIIe2_SR_076	Allele	Allele	Allele	Allele	Allele	Allele	Allele								Allele	Allele	Allele	Allele	Allele	Allele	Allele																						Allele	Allele	Allele	Allele	Allele	Allele
GTGATCCAGTGGATGGGAAGTTACGAGTGTCACTTCATTAACGGCACGGAGAAGGTGAGGTTCGTGTTGAGGATCATCTACAACCGGGAGGAGTACGCGAAATTCGAAATAGACTTGGGTGTGTATGTGGAGTTCAACCTTTTTGGAGAGTTCAATGCCCGGCGCTGGAACAGCGACCCACAATGGATGGAGAACAGACGGACTCAGGTGGACACGCTCTGCCGGCACAACTACAAGATCATCGCCCCGTTCAGCGTGGAGCGCAGA	LuSv_MHCIIe2_SR_077																																											Allele	Allele	Allele	Allele	Allele	Allele
GTGATCCAGTGGATGGGAAGTTACGAGTGTCACTTCATTAACGGCACGGAGAAGGTGAGGTTCGTGTTGAGGATCATCTACAACCGGGAGGAGTACGCGAAATTCGAAATAGACTTGGGTGTGTATGTGGGGTTCAACCTTTTTGGAGAGTTCAATGCCCGGCGCTGGAACAGCGACCCACAATGGATGGAGAACAGACGGACTCAGGTGGACACGCTCTGCCGGCACAACTACAAGATCATCGCCCCGTTCAGCGTGGAGCGCAGA	LuSv_MHCIIe2_SR_083																													Allele	Allele	Allele	Allele	Allele	Allele	Allele								Allele	Allele	Allele	Allele	Allele	Allele
GTGTTCCAGGAGTTCGGAATGGTCGAGTGCCACTTCATTAACGGCACGGAGAAGGTGAGGGTCGTTATCAGGTACATCTACAACCGGCAGGAGTACCTGCGCTTGGACAGCGACGTGGGGCGGTACGAGGGGTTCACTCCCTTTGGGGAGAAACTGGCCCAGTACTGGAACAGCAACCCGGAATTGAAGGAGTACCTACGGACTGCGCTGGACACGTACTGCCGGCACAACTACGAGATCATCACCCCGTTCAGCGTGGAGCGCAGA	LuSv_MHCIIe2_SR_088	Allele	Allele						Allele	Allele						Allele	Allele			Allele										Allele	Allele						Allele	Allele			Allele			Allele	Allele	Allele	Allele	Allele	Allele
GTGTTCCAGGAGATGGCAAAGCACGAGTGTCACTTCATTAACGGCACGGAGAAGGTGCGGTTCGTGGAAAGGTACATCTACAACCGGATGGAGGACATGAGGTTCGACAGCCACGTTGGGGTGTACGAGGGGTTCACCGCCTATGGGGAGAAGGTCGCCCACTCTGCGAACAGCGACCCGGAATGGATGGAGCGCAGACGGACAGCGGTGAGCTGGTTCTGCCGCTGCTGGTTCAAGACCGTCACCCCGTTCAGTGTGGAGCGCAGA	LuSv_MHCIIe2_SR_089																																											Allele	Allele	Allele	Allele	Allele	Allele
GTGTTCCAGGAGATGGCAAAGCACGAGTGTCACTTCATTAACGGCACGGAGAAGGTGCGGTTCGTGGAGAGATACATCTACAACCGGATGGAGGACGTGAGGTTTGACAGCGACGTGGGGCGGTATGAGGGGTTCACTCCCTTTGGGGAGAAAGTGGCCCAGAAATGGAACAGCGACCCGGACTGGATGGAAGACAGACGGACAGCGGTGAACTGGTTCTGCCTGTGCTGGTACGAGCCCGACGCCCCGTTTAGCGGGGGGCGCAGA	LuSv_MHCIIe2_SR_107																																											Allele	Allele	Allele	Allele	Allele	Allele
GTGTTCCAGGAGTTCGGAATGGTCGAGTGTCACTTCATTAACGCAACGGAGAAGGTGAGGTTCGTGATCAGGTACATCTACAACCGGCAGGAGTACCTGCGCTTGGACAGCGACGTGGGGCGGTACGAGGGGTTCACTCCCTTTGGGGAGAAACTGGCCCAGTACTGGAACAGCAACCCGGAATTGAAGGAGTACCTACGGACTGCGCTGGACACGTACTGCCGGCACAACTGCGAGATCATCACCCCGTTCATCGTGGAGCGCAGA	LuSv_MHCIIe2_SR_111	Allele	Allele						Allele	Allele						Allele	Allele						Allele	Allele						Allele	Allele	Allele	Allele	Allele	Allele	Allele	Allele	Allele			Allele			Allele	Allele	Allele	Allele	Allele	Allele
GTGTTCCAGCACATGTTTAAGTCCGAGTGTCACTTCATTAACGGCACGGAGAAGGTGCGGTTCGTGGAGAGATACATCTACAACCGGTTTGAGTGGGCGAGGTTCGACAGCGACGTGGGGCTGTATGAGGGGTTCGGCCCCTATGGGGAGAAAAACGCCCAGAACTGGAACAGCGACCCGGATAGGATGGAGTACAAACGGACTGCGGTGGACAGGTACTGCCGGCACAACTACGAGATCATCACCCCGTTCAGCGTGGAGCGCAGA	LuSv_MHCIIe2_SR_114																																											Allele	Allele	Allele	Allele	Allele	Allele
GTGATCCAGTGGATGGGAAGTTACGAGTGTCACTTCATTAACGGCACGGAGAAGGTGAGGTTCGTGTTGAGGGTCATGTACAACCGGGAGGAGTACATGAGGTTCGACAGCGACGTGGGGCGGTACGAGGGGTTCACATCCTATGGAGAGAAAAAGGCCCAGTACAGGAACAGCGACCCGGACCTGATGGAGAACACACGGACTGCGGTGGACTGGTTATGCCGGCCCTGGTATGAGACCGTGACCCCGTTCAGCGTGGAGCGCAGA	LuSv_MHCIIe2_SR_123	Allele	Allele	Allele	Allele	Allele	Allele	Allele	Allele	Allele			Allele			Allele	Allele	Allele	Allele	Allele	Allele	Allele	Allele	Allele	Allele	Allele	Allele	Allele	Allele	Allele	Allele	Allele	Allele	Allele	Allele	Allele	Allele	Allele			Allele			Allele	Allele	Allele	Allele	Allele	Allele
GTGTTCCAGATGATGCAAAAGTCCGAGTGTCACTTCATTAACGGCACGGAGAAGGTGCGGTTCGTGGAAAGGTACATCTACAACCGGATGGAGGACATGAAGTTCGACAGCCACGTTGGGGTGTACGAGGGGTTCACCCCCTATGGGGAGAAGGTCGCCCACTCTGCGAACAGCGACCCGGAATGGATGGAGCGCACACGGACAGCGGTGAGCTGGTTCTGCCGCTGCTGGTTCAAGACCGTCACCCCGTTCAGCGTGGAGCGCAGA	LuSv_MHCIIe2_SR_019																																											Allele	Allele		Allele	Allele
GTGTTCCAGTTCCTGGCAGAGTACGAGTGTCACTTCATTAACGGCACGGAGAAGGTGCGGTTCGTGGAGAGGAAAATCTACAACCGGGAGGAGTTCACGAGATTCGACAGCGACGTGGGGCTGTATGAGGGGTTCACCTTCCTTGGGGAAAAGTGGGCCCAGGAAAGGAACAGCGACCCGGAAAGGATGGAGTACGCACGGACTGCGGTGGACTGGTTGTGCCGGCACAACTACGAGATCATCACCCCGTTCAGCGTGGAGCGCAGA	LuSv_MHCIIe2_SR_021																													Allele			Allele			Allele								Allele			Allele
GTGATCCAGTGGATGGGAAGTTACGAGTGTCACTTCATTAACGGCACGGAGAAGGTGAGGTTCGTGTTGAGGATCATCTACAACCGGCAGGAGGAGTACGCGAAATTCGAAATAGACTTGGGTGTGTATGTGGGGTTCAACCTTTTTGGAGAGTTCAATGCCCGGCGCTGGAACAGCGACCCACAATGGATGGAGAACAGACGGACTCAGGTGAACACGTTCTGCCGGCACAACTACAAGATCATCGCCCCGTTCAGCGTGGAGCGCAGA	LuSv_MHCIIe2_SR_022	Allele	Allele			Allele			Allele	Allele			Allele			Allele	Allele			Allele			Allele	Allele			Allele			Allele	Allele	Allele	Allele	Allele	Allele	Allele	Allele	Allele			Allele			Allele	Allele	Allele	Allele	Allele	Allele
GTGTTCCAGGAGATGGCAAAGCACGAGTGTCACTTCATTAACGGCACGGAGAAGGTGCGGTTCGTGGAAAGGTACATCTACAACCGGATGGAGGACATGAGGTTCGACAGCCACGTTGGGGTGTACGAGGGGTTCACCCCCTATGGGGAGAAGGTCGCCCACTCTGCGAACAGCGACCCGGACTGGATGGAGCGCAGACGGACAGCGGTGAGCTGGTTCTGCCGCTGCTGGTTCAAGACCGTCACCCCGTTCAGCGTGGAGCGCAGA	LuSv_MHCIIe2_SR_032																													Allele	Allele		Allele	Allele		Allele								Allele	Allele		Allele	Allele
GTGATCCAGTGGATGGGAAGTTACGAGTGTCACTTCATTAACGGCACGGAGAAGGTGAGGTTCGTGTTGAGGGTCATGTACAACCGGGAGGAGTACATGAGGTTCGATAGCGACGTGGGGCGGTACGAGGGGTTCACATCCTATGGAGAGAAAAAGGCCCAGTACAGGAACAGCGACCCGGACCTGATGGAGAACACACGGACTGCGGTGGACTGGTTATGCCGGCCCTGGTTTGAGACCGTGACCCCGTTCAGCGTGGAGCGCAGA	LuSv_MHCIIe2_SR_039	Allele	Allele	Allele	Allele	Allele	Allele	Allele	Allele	Allele			Allele			Allele	Allele						Allele	Allele	Allele	Allele	Allele	Allele	Allele	Allele	Allele	Allele	Allele	Allele	Allele	Allele	Allele	Allele	Allele	Allele	Allele	Allele	Allele	Allele	Allele	Allele	Allele	Allele	Allele
GTGATCCAGTGGATGGGAAGTTACGAGTGTTACTTCATTAACGGCACGGAGAAGGTGAGGTTCGTGTTGAGGGTCATGTACAACCGGGAGGAGTACATGAGGTTCGATAGCGACGTGGGGCGGTACGAGGGGTTCACATCCTATGGAGAGAAAAAGGCCCAGTACAGGAACAGCGACCCGGACCTGATGGAGAACACACGGACTGCGGTGGACTGGTTATGCCGGCCCTGGTATGAGACCGTCACCCCGTTCAGCGTGGAGCGCAGA	LuSv_MHCIIe2_SR_043	Allele	Allele	Allele	Allele	Allele	Allele	Allele	Allele	Allele	Allele	Allele	Allele	Allele	Allele	Allele	Allele	Allele	Allele	Allele	Allele	Allele	Allele	Allele	Allele	Allele	Allele	Allele	Allele	Allele	Allele			Allele			Allele	Allele	Allele	Allele	Allele	Allele	Allele	Allele	Allele			Allele
GTGTTCCAGATGATGTTTAAGGCCGAGTGTCACTTCATTAACGGCACGGAGAAGGTGCGGTTCGTGGAGAGATACATCTACAACCGGTTTGAGTGGGCGAGGTTCGACAGCGACGTGGGGCTGTATGAGGGGTTCAGCCCCTATGGGGAGAAACAGGCCCAGTACTGGAACAGCGACCCGGAAGGGATGGAGTACTCACGGAATCAGGTGGACACGGTTTGCCGGCCCAACTACAGGATCTTCACCCCGTTCAGCGTGGAGCGCAGA	LuSv_MHCIIe2_SR_047																																											Allele	Allele	Allele	Allele
GTGTTCCAGCTGATGGCAAAGCATGAGTGCTACTTCATTAACGGCACGGAGAAGGTGAGGTACGTGCACAGCTACTTCTACAACCGGCAGGAGTTCGTGAGGTTCGACAGCGACGTGGGGCGGTACGAGGGGTTCACCTTCCTGGGGGAGAAGTGGGCCCAGTACTGGAACAGAGATCCGGAAAGGATGGAGCACAGACGGACTGCGGTGGACTGGTTGTGCCGGCACAACTACAAGGGCATCACCCCGTTCAGCGTGGAGCGCAGA	LuSv_MHCIIe2_SR_049																													Allele	Allele		Allele			Allele								Allele	Allele		Allele
GTGTTCCAGATGATGCAAAAGTCCGAGTGTCACTTCATTAACGGCACGGAGAAGGTGCGGTTCGTGGAAAGGTACATCTACAACCGGATGGAGGACATGAGGTTCGACAGCCACGTTGGGGTGTACGAGGGGTTCACCCCCTATGGGGAGAAGGTCGCCCACTCTGCGAACAGCGACCCGGAATGGATGGAGCGCACACGGACAGCGGTGAGCTGGTTCTGCCGCTGCTGGTTCAAGACCGTCACCCCGTTCAGCGTGGAGCGCGGA	LuSv_MHCIIe2_SR_050																																											Allele	Allele		Allele	Allele
GTGTTCCAGATGATGCAAAAGTCCGAGTGTCACTTCATTAACGGCACGGAGAAGGTGCGGTTCGTGGAAAGGTACATCTACAACCGGGAGGAGGACATGAGGTTCGACAGCGACGTGGGGCGGTACGAGGGGTTCACTCCCTTTGGGGAGAAAGTGGCCCAGAAATGGAACAGCGACCCGGACTGGATGGAAGACAGACGGACAGCGGTGAACTGGTTCTGCCTGTGCTGGTACGAGCCCGACGCCCCGTTTAGCGGGGGGCGCAGA	LuSv_MHCIIe2_SR_051																																											Allele			Allele
GTGATCCAGTGGATGGGAAGTTACGAGTGTCACTTCATTAACGGCACGGAGAAGGTGAGGTTCGTGTTGAGGATCATCTACAACCGGGAGGAGTATGCGAAATTCGAAATAGACTTGGGTGTGTATGTGGAGTTCAACCTTTTTGGAGAATTCAATGCCCGGCGCTGGAACAGCGACCCACAATGGATGGAGAACAGACGGACTCAGGTGGACACGTTCTGCCGGCACAACTACAAGATCATCGCCCCGTTCAGCGTGGAGCGCAGA	LuSv_MHCIIe2_SR_052	Allele	Allele	Allele	Allele	Allele	Allele	Allele	Allele	Allele	Allele	Allele	Allele	Allele	Allele	Allele	Allele	Allele	Allele	Allele	Allele	Allele	Allele	Allele	Allele	Allele	Allele	Allele	Allele	Allele	Allele			Allele			Allele	Allele	Allele	Allele	Allele	Allele	Allele	Allele	Allele
GTGTTCCAGGAGTTCGGAATGGTCGAGTGTCACTTCATTAACGGCACGGAGAAGGTGAGGTTCGTGATCAGGTACATCTACAACCGGCAGGAGTACCTGCGCTTGGACAGCGACGTGGGGCGGTACGAGGGGTTCACCCCCTTTGGGGAGAAACTGGCCCAGTACTGGAACAGCAACCCGGAATTGAAGGAGTACCTACGGACTGCGCTGGACACGTACTGCCGGCACAACTGCGAGATCATCACCCCGTTCATCGTGGAGCGCAGA	LuSv_MHCIIe2_SR_055	Allele	Allele	Allele	Allele		Allele	Allele	Allele	Allele	Allele	Allele		Allele	Allele	Allele	Allele	Allele	Allele		Allele	Allele	Allele	Allele	Allele	Allele		Allele	Allele	Allele	Allele													Allele	Allele
GTGTTCCAGGAGTTCGGAATGGTCGAGTGCCACTTTATTAACGGCACGGAGAAGGTGAGGTTCGTGATCAGGTACATCTACAACCGGCAGGAGTACCTGCGCTTGGACAGCGACGTGGGGCGGTACGAGGGGTTCACTCCCTTTGGGGATAGACTGGCCCAGTACTGGAACAGCAACCCGGAATTGAAGGAGTACCTACGGACTGCGCTGGACACGTACTGCCGGCACAACTACGAGATCATCACCCCGTTCAGCGTGGAGCGCAGA	LuSv_MHCIIe2_SR_057	Allele	Allele	Allele	Allele	Allele	Allele	Allele	Allele	Allele	Allele	Allele	Allele	Allele	Allele	Allele	Allele	Allele	Allele	Allele	Allele	Allele	Allele	Allele	Allele	Allele	Allele	Allele	Allele	Allele	Allele			Allele			Allele	Allele	Allele	Allele	Allele	Allele	Allele	Allele	Allele			Allele
GTGTTCCAGGAGCTGGGCACCTGCGAGTGTTACTTCATTAACGGCACGGAGAAGGTGCGGTTCGTAGACAGGTACATCTACAACCGGTTTGAGTACGCGAGGTTCGACAGCGACGTGGGGCTGTATGAGGGGTTCAGCCCCTATGGGGAGAAAAACGCCCAGTACCTGAACAGCGACCCAGCAAAGCTGGACTACAGACGGAATGAGGTGGACATGGTTTGCCGGCACAACTACGAGGTCTTCACCCCGTTCAGCGTGGAGCGCAGA	LuSv_MHCIIe2_SR_058																																											Allele	Allele		Allele	Allele
GTGATCCAGTGGATGGGAAGTTACGAGTGTCACTTCAATAACGGCACGGAGAAGGTGAGGTTCGTGTTGAGGGTCATGTACAACCGGGAGGAGTACATGAGGTTCGACAGCGACGTGGGGCGGTACGAGGGGTTCACATCCTATGGAGAGAAAAAGGCCCAGTACAGGAACAGCGACCCGGACCTGATGGAGAACACACGGACTGCGGTGGACTGGTTATGCCGGCCCTGGTATGAGACCGTCACCCCGTTCAGCGTGGAGCGCAGA	LuSv_MHCIIe2_SR_059	Allele	Allele						Allele	Allele	Allele	Allele	Allele	Allele	Allele	Allele	Allele			Allele			Allele	Allele	Allele	Allele	Allele	Allele	Allele	Allele				Allele										Allele	Allele			Allele
GTGTTCCAGGAGTTCGGAATGGTCGAGTGTCACTTCATTAACGGCACGGAGAAGGTGAGGTTCGTGATCAGGTACATCTACAACCGGCAGGAGTACCTGCGCTTGGACAGCGACGTGGGGCGGTACGAGGGGTTCACTCCCTTTGGGGATAAACTGGCCCAGTACTGGAACAGCAACCCGGAATTGAAGGAGTACCTACGGACTGCGCTGGACACGTACTGCCGGCACAACTGCGAGATCATCACCCCGTTCATCGTGGAGCGCAGA	LuSv_MHCIIe2_SR_064	Allele	Allele	Allele	Allele	Allele	Allele	Allele	Allele	Allele	Allele	Allele	Allele	Allele	Allele	Allele	Allele	Allele	Allele	Allele	Allele	Allele	Allele	Allele	Allele	Allele	Allele	Allele	Allele	Allele	Allele			Allele			Allele	Allele	Allele	Allele	Allele	Allele	Allele	Allele	Allele			Allele
GTGTTCCAGGAGATGTTTACGGCCGAGTGTTACTTCATTAACGGCACGGAGAAGGTGCGGTTCGTGGAGAGGCAAATTTACAACAGGTTTGAGTACCTGCGCTTCGAAAGCGACGTGGGGCGGTACGTGGGGTTCACTCCCTATGGAGAGAAACAGGCCCAGTACAGGAACAGCAACCCGGAAAGGATGGAGTACCAACGGAGTGCGGTGGACAGGTTGTGCCGGCACAACTACAAGGGAATCACCCCGTTCAGCGTGGAGCGCAGA	LuSv_MHCIIe2_SR_066																																											Allele			Allele
GTGTTCCAGATGGTGACAAAGCATGAGTGTTACTTCATTAACGGCACGGAGAAGGTGCGGTTCGTGGAGAGATACATCTACAACCGGATGGAGGACGTGAGGTTCGACAGCGACGTGGGGCTGCATGAGGGGTTCAGCCCCTTTGGGGAGAAACAGGCCCAGCACTGGAACAGCGACCCGGAATGGATGGAGTACCAACGGAGTACCGTGGACAGGTTCTGCCGGCACAACTACGAGATCTTCTCCCCGTTCAGCGTGGAGCGCAGA	LuSv_MHCIIe2_SR_069																													Allele	Allele	Allele	Allele	Allele		Allele								Allele	Allele	Allele	Allele	Allele
GTGTTCCAGTTCCTGGGAAAGTCCGAGTGTCACTTCATTAACGGCACGGAGAAGGTGCGGTACGTGCAGAGATACATCTACAACCGGTTTGAGTGGGCGAGGTTCGACAGCGACGTGGGGCTGTATGAGGGGTTCACCCCCTATGGGGAGAAAAACGCCCAGAACTGGAACAGCGACCCGGAAGGGATGGAGCACAGACGGACTGCGGTGGACTGGTTGTGCCGGCACAACTACAAGGTCTTCACCCCGTTCAGCGTGGAGCGCAGA	LuSv_MHCIIe2_SR_075																													Allele	Allele		Allele			Allele								Allele	Allele		Allele
GTGTTCCAGTTCATGAAGAAGGGCGAGTGTCACTTCAATAACGGCACGGAGAAGGTGAGGTATGTGGAGAGGCACTTCTACAACCGGGAAGAGTTCGTGAGGTTCGACAGCGACGTGGGGCGGTACGTGGGGTTCACGCACTTTGGGGAGATGAATGCCCGGGAATGGAACAGGAACCAGGAATTGATGGAGTACAAACGGGGTCAAGTGGATCGTTACTGCCGGCACAACTACCAGTTGGACGCCCCGTTCAGCGTGGAGCGCAGA	LuSv_MHCIIe2_SR_081	Allele	Allele	Allele		Allele	Allele									Allele	Allele	Allele		Allele										Allele	Allele	Allele	Allele	Allele	Allele									Allele	Allele	Allele	Allele	Allele	Allele
GTGTTCCACCTCATTGCAAAGCATGAATGTCACTTCGTAAACGGCACGGAGAAGATGAGGTACGTGCACAGGCATTTCTACAACCGTGAGGAGCTCGTGAGGTTCGACAGCGACGTGGGGCTGTACGTGGGGTTCACTCCCTTTGGGGAGAAAGTGGCCCAATACTGGAACAACAACCCAGACCTGATGGAGAACAGACGGGCTATGGTGGACTGGTTCTGCCGCTGCTGGTACAAGACTGTCACCCCGTTCGCCGTGGAGCGCAGA	LuSv_MHCIIe2_SR_085	Allele	Allele			Allele			Allele	Allele			Allele			Allele	Allele			Allele			Allele	Allele			Allele			Allele	Allele			Allele			Allele	Allele			Allele			Allele	Allele			Allele
GTGTTCCAGTTCATGGGTAGCCTCGAGTGTCACTTCATTAACGGCACGGAGAAGGTGCGGTTCGTGGAGAGATACATCTACAACCGGTTTGAGTTCGCGAGGTTCGACAGCGACGTGGGGCTGTATGAGGGGTTCAGCCACTTTGGGGAGAAGCAGGCCCAGCACTGGAACAGCGACCCGGAAGGGATGGAGTACTCACGGACTGCGGTGGACTGGTTGTGCCGGCACAACTACGAGTTGGACACCCCGTTCAGCGTGGAGCGCAGA	LuSv_MHCIIe2_SR_087																																											Allele	Allele		Allele
GTGATCCAGTGGATGGGAAGTTACGAGTGTCACTTCATTAACGGCACGGAGAAGGTGAGGTTCGTGTTGAGGATAATCTACAACCGGGAGGAGTACGCGAAATTCGAAATAGACTTGGGTGTGTATGTGGAGTTCAACCTTTTTGGAGAATTCAATGCCCGGCGCTGGAACAGCGACCCACAATGGATGGAGAACAGACGGACTCAGGTGGACACGCTCTGCCGGCACAACTACAAGATCATCGCCCCGTTCAGCGTGGAGCGCAGA	LuSv_MHCIIe2_SR_090																																											Allele	Allele	Allele	Allele		Allele
GTGTTCCAGGAGATGAAAAAGGCCGAGTGTTACTTCATTAACGGCACGGAGAAGGTGCGGTTCGTGGAGAGATACATCTACAATCGGATGGAGGACGTGAGGTTTGACAGCGACGTGGGGCTGTATGAGGGGTTCACCCCGGCTGGAGTAAAGTGGGCCCAGGACTGGAACAGCGACCCGGAAGGGATGGAGTACTCACGGAATGAGGTGGACAGGTACTGCCGGCACAACTACGAGGTCTTCACCCCGTTCAGCGTGGAGCGCAGA	LuSv_MHCIIe2_SR_106								Allele	Allele		Allele			Allele																													Allele	Allele		Allele
GTGTTCCAGATGATGTTTAAGGGAGAGTGTCACTTCATTAACGGCACGGAGAAGGTGCGGTTCGTGGAGAGGTTAATCTACAACCGGTTTGAGTGGGCGAGGTTCGACAGCGACGTGGGGCTGTTTGAGGGGTTCAGCCCCTATGGGGAGAAACAGGCCCACTGCTGGAACAGCAACCCGGAATGGATGGAGTACGTACGGAATGAGGTGGACAGGTTCTGCCTGTGCTGGTACGAGCCCGACGCCCCGTTTAGCGGGGGGCGCAGA	LuSv_MHCIIe2_SR_110																													Allele	Allele	Allele	Allele	Allele		Allele								Allele		Allele	Allele	Allele	Allele
GTGTTCCAGTTCATGGGTAGCCTCGAGTGTCACTTCATTAACGGCACGGAGAAGGTGCGGTACGTGGAGAGATACATCTACAACCGGTTTGAGTGGGCGAAATTCGACAGCGACGTGGGGCTGTATGAGGGGTTCACTCCCTTTGGAGAGAAAAACGCCCAGTACTGGAACAGCAACCCCGATACAGTGGAGTTCAAACGGGGTGAAGTGGACAGGTTGTGTCGGCACAACTACAAGCTCTTCTCCCCGTTCAGCGTGGAGCGCAGA	LuSv_MHCIIe2_SR_118																													Allele		Allele	Allele	Allele	Allele									Allele		Allele	Allele	Allele	Allele
GTGTTCCAGGAGATGTTTAAGGGAGAGTGTCACTTCATTAACGGCACGGAGAAGGTGCGGTACGTGGTGAGGTTCATCTACAACCGGTTTGAGTGGGCGAGGTTCGACAGCGACGTGGGGCTGTATGAGGGGTTCACCCCCGATGGGGAGAAACAGGCCCAGTACTGGAACAGCGAACCAGCAGGGCTGGACTACAGACGGAATGAGGTGGACACGGTTTGCCGGCACAACTACAGGATCATCTCCCCGTTCAGCGTGGAGCGCAGA	LuSv_MHCIIe2_SR_125																													Allele	Allele		Allele	Allele		Allele								Allele	Allele		Allele	Allele
GTGTTCCAGTTCCTGGCAGAGTACGAGTGTCACTTCATTAACGGCACGGAGAAGGTGCGGTTCGTGGAGAGGAAAATCTACAACCGGGAGGAGTTCACGAGATTCGACAGCGACGTGGGGCTGTATGAGGGGTTCACCTTCCTTGGGGAAAAGTGGGCCCAGGAAAGGAACAGCGACCCGGAAAGGATGGAGTACGCACGGACTGCGGTGGACTGGTTGTGCCGGCACAACTACGAGATCATCACCCCGTTCCTCGTGGAGCGCAGA	LuSv_MHCIIe2_SR_127	Allele			Allele			Allele	Allele			Allele			Allele	Allele			Allele			Allele	Allele			Allele																		Allele			Allele
GTGTTCCAGTTCCTGGCAACGTCCGAGTGTCACTTCATTAACGGCACGGAGAAGGTGCGGTTCGTGCAGAGATACATCTACAACCGGTTTGAGTGGGCGAGGTTCGACAGCGACGTGGGGCTGTATGAGGGGTTCAGCCCCTATGGGGAGAAAAACGCCCAGAACTGGAACAGCGACCCGGAAGGGATGGAGTACAAACGGAGTGCCGTGGACAGGTTCTGCCGGCACAACTACCAGGGCTTCACCCCGTTCAGCGTGGAGCGCAGA	LuSv_MHCIIe2_SR_001	Allele	Allele	Allele	Allele	Allele	Allele	Allele								Allele	Allele	Allele	Allele	Allele	Allele	Allele								Allele	Allele		Allele	Allele			Allele	Allele		Allele	Allele		Allele
GTGTTCCAGATGATGTTTAAGGCCGAGTGTCACTTCATTAACGGCACGGAGAAGGTGCGGTTCGTGGAGAGATACATCTACAACCGGTTTGAGTGGGCGAGGTTCGACAGCGACGTGGGGCTGTATGAGGGGTTCACCCCCTATGGGGAGAAAAACGCCCAGTACTGGAACAGCGACCCGGAAGGGATGGAGTACTCACGGAATCAGGTGGACACGGTTTGCCGGCCCAACTACAGGATCTTCACCCCGTTCAGCGTGGAGCGCAGA	LuSv_MHCIIe2_SR_009																													Allele	Allele	Allele					Allele	Allele	Allele
GTGTTCCAGTTCCTGGGAAAGTCCGAGTGTCACTTCATTAACGGCACGGAGAAGGTGCGGTACGTGCAGAGATACATCTACAACCGGTTTGAGTGGGCGAGGTTCGACAGCGACGTGGGGCTGTATGAGGGGTTCACCCCCTATGGGGAGAAAAACGCCCAGAACTGGAACAGCGACCCGGAAGGGATGGAGCACAGACGGACTGCGGTGGACTGGTTGTGCCGGCACAACTACAAGGTCTTCTCCCCGTTCAGCGTGGAGCGCAGA	LuSv_MHCIIe2_SR_010																						Allele	Allele
GTGTTCCAGCTGATGGCAAAGCATGAGTGCTACTTCATTAACGGCACGGAGAAGGTGAGGTACGTGCACAGCTACTTCTACAACCGGCAGGAGTTCGTGAGGTTCGACAGCGACGTGGGGCGGTACGAGGGGTTCACCTTCCTGGGGGAGAAGTGGGCCCAGTACTGGAACAGAGACCCGGAAAGGATGGAGCACAGACGGACTGCGGTGGACTGGTTGTGCCGGCACAACTACAAGGGCATCACCTCGTTCAGCGTGGAGCACAGA'	LuSv_MHCIIe2_SR_013																													Allele			Allele				Allele			Allele			Allele
GTGTTCCAGCTGATGGCAAAGCATGAGTGCTACTTCATTAACGGCACGGAGAAGGTGAGGTACGTGCACAGCTACTTCTACAACCGGCAGGAGTTCGTGAGGTTCGACAGCGACGTGGGGCGGTACGAGGGGTTCACCTTCCTGGGGGAGAAGTGGGCCCAGTACTGGAACAGAGACCCGGAAAGGATGGAGCACAGACGGACTGCGGTGGACTGGTTGTGCCGGCACAACTACAAGGGCATCACCCCGTTCAGCGTGGAGCGCAGA	LuSv_MHCIIe2_SR_015	Allele	Allele		Allele			Allele															Allele	Allele		Allele			Allele								Allele			Allele
GTGTTCCAGATGATGTTTAAGGCCGAGTGTCACTTCATTAACGGCACGGAGAAGGTGCGGTTCGTGGAGAGATACATCTACAACCGGTTTGAGTGGGCGAGGTTCGACAGCGACGTGGGGCTGTATGAGGGGTTCGGCCCCTATGGGGAGAAAAACGCCCAGTACTGGAACAGCGACCCGGAAGGGATGGAGTACTCACGGAATCAGGTGGACACGGTTTGCCGGCCCAACTACAGGATCTTCACCCCGTTCAGCGTGGAGCGCAGA	LuSv_MHCIIe2_SR_017								Allele	Allele	Allele	Allele		Allele									Allele	Allele	Allele			Allele
GTGTTCCAGTTCCTGGCAAAGCACGAGTGTCACTTCATTAACGGCACGGAGAAGGTGCGGCTCGTGGAGAGGCACATCTACAACCGGGAGGAGCACTTGAGGTTCGACAGCGACGTGGGGCTGTATGAGGGGTTCACTCCCTTTGGGGAGAAAGTGGCCCAGAAATGGAACAGCGACCCGGACTGGATGGAAGACAGACGGACAGCGGTGAACTGGTTCTGCCTGTGCTGGTACGAGCCCGACGCCCCGTTTAGCGGGGGGCGCAGA	LuSv_MHCIIe2_SR_018	Allele	Allele		Allele	Allele																	Allele	Allele		Allele	Allele		Allele
GTGATCCAGTGGATGGGAAGTTACGAGTGTCACTTCATTAACGGCACGGAGAAGGTGAGGTTCGTGTTGAGGGTCATGTACAACCGGGAGGAGTACATGAGGTTCGATAGCGACGTGGGGCGGTACGAGGGGTTCACATCCTATGGAGAGAAAAAGGCCCAGTACAGGAACAGCGACCCGGACCTGATGGAGAACACACGGACTGCGGTGGACTGGTTATGCCGGCCCTGGTATGAGACCGTGACCCCGTTCAGCGTGGAGCGCAGA	LuSv_MHCIIe2_SR_020	Allele	Allele	Allele	Allele	Allele	Allele	Allele								Allele	Allele	Allele	Allele	Allele	Allele	Allele	Allele	Allele													Allele	Allele
GTGTTCCAGTTCCTGGGAAAGGTAGAGTGTCACTTCATTAACGGCACGGACAAGGTGCGGTACGTGGAGAGATACATCTACAACCGGTTTGAGTACGCGAGATTCGACAGCGACGTGGGGCTGTTTGAGGGGTTCACTCCCTATGGGGAGAAACAGGCCCAGTACAGGAACAGCGACCCGGAATTGATGGAGGACAGACGGACTTCGGTGGACACGTACTGCCGGCACAACTACGACGTGTCCACCCCGTTTAGCGTGGAGCGCAGA	LuSv_MHCIIe2_SR_023	Allele	Allele	Allele	Allele	Allele																	Allele	Allele	Allele	Allele	Allele	Allele	Allele
GTGATCCAGTGGATGGGAAGTTACGAGTGTCACTTCATTAACGGCACGGAGAAGGTGAGGTTCGTGTTGAGGATCATCTACAACCGGGAGGAGTACGCGAAATTCGAAATAGACTTGGGTGTGTATGTGGGGTTCAACCTTTTTGGAGAATTCGATGCCCGGCGCTGGAACAGCGACCCACAATGGATGGAGAACAGACGGAGTCAGGTGGACACGCTCTGCCGGCACAACTACAAGATCATCGCCCCGTTCAGCGTGGAGCGCAGA	LuSv_MHCIIe2_SR_024	Allele	Allele	Allele	Allele	Allele	Allele	Allele								Allele	Allele	Allele	Allele	Allele	Allele	Allele
GTGATCCAGTGGATGGGAAGTTACGAGTGTCACTTCATTAACGGCACGGAGAAGGTGAGGTTCGTGTTGAGGATCATCTACAACCGGGAGGAGTACGCGAAATTCGAAATAGACTTGGGTGTGTATGTGGGGTTCAACCTTTTTGGAGAATTCGATGCCCGGCGCTGGAACAGCGACCCACAATGGATGGAGAACAGACGGAGTCAGGTGGACACGCTGTGCCGGCACAACTACAAGATCATCGCCCCGTTCAGCGTGGAGCGCAGA	LuSv_MHCIIe2_SR_025	Allele	Allele	Allele	Allele	Allele	Allele	Allele								Allele	Allele	Allele	Allele	Allele	Allele	Allele															Allele	Allele	Allele	Allele	Allele	Allele	Allele
GTGTTCCAGATGATGAGAAAGGCCGAGTGTCACTTCATTAACGGCACGGAGAAGGTGCGGTACGTGGTGAGATACATCTACAACCGGTTTGAGTTGGTGAGGTTCGACAGCGACGTGGGGCTGTTTGAGGGTTTCACCCCCTATGGGGAGAAAAACGCCCAGAACTGGAACAGAAACCCAGCAGAGCTGGACTACAGACGGACTGCGGTGGACAGGTTGTGCCGGCACAACTACCAGGGCATCACCCCGTTCAGCGTGGAGCGCAGA	LuSv_MHCIIe2_SR_026																						Allele		Allele			Allele
GTGTTCCAGGAGCTGAGTACCTCCGAGTGTTACTTCATTAACGGCACGGAGAAGGTGCGGTTCGTGGAGAGATACATCTACAACCGGATGGAGGACGTGAGGTTCGACAGCGACGTGGGGCTGTATGAGGGGTTCACCCCGGCTGGAGTAAAGTGGGCCCAGGACTGGAACAGCGACCCGGAAGGGATGGAGTACCAACGGACTGCGGTGGACAGGTTGTGCCGGCACAACTACGAGTTGGACGCCCCGTTCAGCGTGGAGCGCAGA	LuSv_MHCIIe2_SR_027	Allele	Allele		Allele			Allele								Allele	Allele		Allele			Allele
GTGTTCCAGTTCCTGGGTAGCCTCGAGTGTCACTTCATTAACGGCACGGAGAAGGTGCGGTTCGTGGTGAGATACATCTACAACCGGTTTGAGTTGGCGAGGTTCGACAGCGACGTGGGGCTTTATGAGGGGTTCACCTCCTATGGGGAGAAACAGGCGCAGTACTGGAACAGCGACCCGGAATGGATGGAGAACAGACGGACAGCGGTGGACTGGTACTGCCGGCACAACTACAGGATCATCACCCCGTTCAGCGTGGAGCGCAGA	LuSv_MHCIIe2_SR_029	Allele	Allele	Allele	Allele	Allele	Allele									Allele	Allele	Allele	Allele	Allele	Allele
GTGTTCCAGCACATGTTTAAGTCCGAGTGTCACTTCATTAACGGCACGGAGAAGGTGCGGTTCGTGGAGAGATACATCTACAACCGGTTTGAGTGGGCGAGGTTCGACAGCGACGTGGGGCTGTTTGAGGGGTTCGACCCCTATGGGGAGAAAAACGCCCAGTACTGGAACAGCGACCCGGAAAAGATGGACTACAGACGGACTGCGGTGGACTGGTTGTGCCGGCACAACTACAAGGGCATCACCCCGTTCAGCGTGGAGCGCAGA	LuSv_MHCIIe2_SR_030																													Allele	Allele		Allele			Allele	Allele	Allele		Allele			Allele
GTGTTCCAGGAGCTGAGCACCTCCGAGTGTTACTTCATTAACGGCACGGAGAAGGTGCGGTTCGTGGAGAGATACATCTACAACCGGTTTGAGTACGCGAGGTTCGACAGCGACGTGGGGCTGTATGAGGGGTTCACTCCCTTTGGAGAGAAACAGGCCCACTGCTGGAACAGAAACTCGGACATTCTGGAGCGCACACGGACAGCGGTGGACTGGTTCTGCCGCTGCTGGTTCAAGACCGTCACCCCGTTCAGCGTGGAGCGCAGA	LuSv_MHCIIe2_SR_033	Allele	Allele	Allele	Allele	Allele	Allele									Allele	Allele	Allele	Allele	Allele	Allele
CTGTTCCAGATCATGAAGAAGGCCGAGTGTCACTTCATTAACGGCACGGAGAAGGTGCGGTTCGTAGACAGGTACATCTACAACCGGTTTGAGTACGTGAGGTTCGACAGCGACGTGGGGCTGTATGAGGGGTTCAGCCCCTTTGGGGAGAAACAGGCTCAGTACTGGAACAGCGACCCGGAAGTGATGGAGTACAAACGGAGTGCCGTGGACAGGTACTGCCGGCACAACTACAAGGGCATCACCCCGTTCAGCGTGGAGCGCAGA	LuSv_MHCIIe2_SR_034	Allele		Allele	Allele	Allele	Allele									Allele		Allele	Allele	Allele
GTGTTCCAGATGATGAAAAAGGGCGAGTGTTACTTCATTAACGGCACGGAGAAGGTGCGGTACGTGGACACGTACATCTACAACCGGATGGAGGACATGAGGTTCGACAGCGACGTGGGGCTGTATGAGGGGTTCACCCCCTATGGGGAGAAGTGGGCCCAGTACCTGAACAGGGACCCGGAATGGATGGAGAACAAACGGACGGCGGTGGACTGGTTTTGCCGGCACAACTACAAGGGCATCACCCCGTTCAGCGTGGAGCGCAGA	LuSv_MHCIIe2_SR_035								Allele	Allele	Allele		Allele	Allele		Allele	Allele				Allele
GTGATCCAGTGGATGGGAAGTTACGAGTGTCACTTCATTAACGGCACGGAGAAGGTGAGGTTCGTGTTGAGGATCATCTACAACCGGGAGGAGTACGCGAAATTCGAAATAGACTTGGGTGTGTATGTGGGGTTCAACCTTTTTGGAGAGTTCAATGCCCGGCGCTGGAACAGCGACCCACAATGGATGGAGAACAGACGGACTCAGGTGGACACGCTGTGCCGGCACAACTACAAGATCATCGCCCCGTTCAGCGTGGAGCGCAGA	LuSv_MHCIIe2_SR_036	Allele	Allele	Allele	Allele	Allele	Allele	Allele								Allele	Allele	Allele	Allele	Allele	Allele	Allele	Allele	Allele						Allele				Allele			Allele				Allele
GTGTTCCAGCTCATTGCAAAGCATGAGTGCTACTTCATTAACGGCACGGAGAAGGTGAGGTACGTTCACAGCTACTTCTACAACCGGCAGGAGTTCGTGAGGTTCGACAGCGACGTGGGGCGGTACGAGGGGTTCACCTTCCTGGGGGAGAAGTGGGCCCAGTACTGGAACAGAGACCCGGAAAGGATGGAGCACAGACGGACTGCGGTGGACTGGTTGTGCCGGCACAACTACAAGGGCATCACCCCGTTCAGCGTGGAGCGCAGA	LuSv_MHCIIe2_SR_037	Allele	Allele		Allele				Allele	Allele		Allele			Allele	Allele			Allele			Allele	Allele	Allele		Allele											Allele			Allele			Allele
GTGTTCCAGTTCCTGGCAGAGTACGAGTGTCACTTCATTAACGGCACGGAGAAGGTGCGGCTCGTGGAGAGGAAAATGTACAACCGGGAGGAGTTCGCGAGATTCGACAGCGACGTGGGGCTGTATGAGGGGTTCACCTTCCTTGGGGAAAAGTGGGCCCGGGAAAGGAACAGCGACCCGGAAAGGATGGAGTACGTACGGACAGCGGTGGACTGGTACTGCCGGTACAACTACAGGATCTTCACCCCGTTCAGCGTGGAGCGCAGA	LuSv_MHCIIe2_SR_038	Allele	Allele			Allele																	Allele	Allele	Allele		Allele	Allele
GTGTTCCAGATGATGTTTAAGGCCGAGTGTCACTTCATTAACGGCACGGAGAAGGTGCGGTTCGTGGAGAGATACATCTACAACCGGTTTGAGTGGGCGAGGTTCGACAGCGACGTGGGGCTGTATGAGGGGTTCAGCCCCTTTGGGGAGAAACAGGCCCAGAACTGGAACAGCGACCCGGAAGGGATGGAGTACTCACGGAATCAGGTGGACACGGTTTGCCGGCCCAACTACAGGATCTTCACCCCGTTCAGCGTGGAGCGCAGA	LuSv_MHCIIe2_SR_040																																				Allele		Allele	Allele		Allele	Allele
ATGTTCCAGTTCCTGGCAGAGTACGAGTGTCACTTCATTAACGGCACGGAGAAGGTGCGGCTCGTGGAGAGGAAAATCTACAACCGGGAGGAGTTCGCGAGATTCGACAGCGACGTGGGGCTGTATGAGGGGTTCACCTTCCTTGGGGAAAAGTGGGCCCGGGAAAGGAACAGCGACCCGGAAAGGATGGAGTACGTACGGACAGCGGTGGACTGGTACTGCCGGTACAACTACAGGTTCTTCACCCCGTTCAGCGTGGAGCGCAGA	LuSv_MHCIIe2_SR_041								Allele	Allele			Allele			Allele	Allele			Allele
GTGTTCCAGTTCCTGGCAGAGTACGAGTGTCACTTCATTAACGGCACGGAGAAGGTGCGGCTCGTGGAGAGGAAAATCTACAACCGGGAGGAGTTCGCGAGATTCGACAGCGACGTGGGGCTGTATGAGGGGTTCACCTTCCTTGGGGAAAAGTGGGCCCGGGAAAGGAACAGCGACCCGGAAAGGATGGAGTACGTACGGAGCGCGGTGGACTGGTACTGCCGGTACAACTACAGGATCTTCACCCCGTTCAGCGTGGAGCGCAGA	LuSv_MHCIIe2_SR_042	Allele	Allele	Allele		Allele																	Allele	Allele	Allele		Allele	Allele
GTGTTCCAGCTCATTGCAAAGCATGAGTGCTACTTCATTAACGGCACGGAGAAGGTGAGGTACGTGCACAGCTACTTCTACAACCGGCAGGAGTTCGTGAGGTTCGACAGCGACGTGGGGCGGTACGAGGGGTTCACCTTCCTGGGGGAGAAGTGGGCCCAGTACTGGAACAGAGATCCGGAAAGGATGGAGCACAGACGGACTGCGGTGGACTGGTTGTGCCGGCACAACTACAAGGGCATCACCCCGTTCAGTGTGGAGCGCAGA	LuSv_MHCIIe2_SR_044	Allele	Allele		Allele			Allele								Allele	Allele		Allele			Allele
GTGTCCCAGTTCATGGTAAAGCACGAGTGTCACTTCATTAACGGCACGGAGCTGGTGAGGTTCGTGGAGACATACTTCTTCAACCGGGAGGAGTTCGCGAGGTTCGACAGCGACGTGGGGCGGTACGTGGGGTTCACTCCCTTTGGGGAGAAAAACGCCCAGCACTGGAACAGGAACCCGGATATAATGGCGTACAAACGGAGTGCGGTGGACAGGTTCTGCCGCTGCTGGTACAAGGAAGTCACCGCGTTCGCCGTGGAGCGCAGA	LuSv_MHCIIe2_SR_045	Allele	Allele			Allele										Allele	Allele			Allele
GTGTTCCAGCAGATGTTTAAGGGAGAGTGTCACTTCATTAACGGCACGGAGAAGGTGCGGCTCGTGGTGAGAAACATCTACAACCGGTTTGAGTGGGCGAGGTTCGACAGCGACGTGGGGCTGTATGAGGGGTTCACCTCCTATGGGGAGAAACAGGCCCAGTACAGGAACAGCGACCCGGAATGGATGGAGTACGTACGGAATGCGGTGGACACGTACTGCCGGCACAACTACGAGATCTCCACCCCGTTCCTCGTGGAGCGCAGA	LuSv_MHCIIe2_SR_046	Allele	Allele	Allele	Allele		Allele																Allele	Allele	Allele	Allele		Allele	Allele
GTGTTCCAGATGATGCAAAAGTTCGAGTGCTACTTCATTAACGGCACGGAGAAGGTGCGGTACGTGGAGAGATACATCTACAACCGGTTTGAGTGGGCGAGGTTCGACAGCGACGTGGGGCTGTATGAGGGGTTCGACCCTTTTGGGGAGAAACAGGCCCAGTACTGGAACAGCAACCCCGATACAGTGGAGTTCAAACGGGGTGAAGTGGACAGGTTGTGTCGGCACAACTACAAGGTCTTCACCCCGTTCAGCGTGGAGCGCAGA	LuSv_MHCIIe2_SR_048	Allele			Allele											Allele			Allele	Allele
GTGTTCCAGCACATGTTTAAGGCCGAGTGTTACTTCATTAACGGCACGGAGAAGGTGCGGTACGTGGAGAGATACATCTACAACCGGTTTGAGTGGGCGAGGTTCGACAGCGACGTGGGGCTGCATGAGGGGTTCGGCCCCTTTGGGGAGAAACAGACCCAGTACTGGAACAGCGACCCGGAATTGATGGAGTACAAACGGACTGCGGTGGACAGGTTCTGCCGGCACAACTACGAGATCATCACCCCGTTCAGCGTGGAGCGCAGA	LuSv_MHCIIe2_SR_054																													Allele		Allele	Allele		Allele	Allele	Allele		Allele	Allele		Allele	Allele
GTGTTCCAGTTCATGAAGAAGGGCGAGTGTCACTTCAATAACGGCACGGAGAAGGTGAGGTATGTGGAGAGGCACTTCTACAACCGGGAAGAGTTCGTGAGGTTCGACAGCGACGTGGGGCGGTACGTGGGGTTCACGCACTTTGGGGAGATGAATGCCCGGGAATGGAACAGGAACCAGGAATTGATGGAGTACAAACGGGGTCAAGTGGATCGTTACTGCCGGCACAACTACGAGTTGGACGCCCCGTTCAGCGTGGAACGCAGA	LuSv_MHCIIe2_SR_056								Allele	Allele	Allele	Allele	Allele	Allele	Allele	Allele	Allele	Allele	Allele	Allele	Allele	Allele
GTGTTCCAGGAGATGGCAAAGCACGAGTGTCACTTCATTAACGGCACGGAGAAGGTGCGGTACGTGGAAAGGTACATCTACAACCGGATGGAGGACATGAGGTTCGACAGCCACGTTGGGGTGTACGAGGGGTTCACCCCCTATGGGGAGAAGGTCGCCCACTCTGCGAACAGCGACCCGGACTGGATGGAGCGCAGACGGACAGCGGTGGATTGGTACTGCCGCTGCTGGTTCAAGACCGTCACCCCGTTCAGCGTGGAGCGCAGA	LuSv_MHCIIe2_SR_060																													Allele	Allele		Allele	Allele		Allele	Allele	Allele		Allele	Allele		Allele
GTGTTCCAGCTGATGGCAAAGCATGAGTGCTACTTCATTAACGGCACGGAGAAGGTGAGGTACGTGCACAGCTACTTCTACCACCGGCAGGAGTTCGTGAGGTTCGACAGCGACGTGGGGCGGTACGAGGGGTTCACCTTCCTGGGGGAGAAGTGGGCCCAGTACTGGAACAGAGATCCGGAAAGGATGGAGCACAGACGGACTGCGGTGGACTGGTTGTGCCGGCACAACTACAAGGGCATCACCCCGTTCAGCGTGGAGCGCAGA	LuSv_MHCIIe2_SR_062								Allele	Allele		Allele			Allele	Allele	Allele		Allele			Allele
GTGTTCCAGATGATGCAAAAGTCCGAGTGTCACTTCATTAACGGCACGGAGAAGGTGCGGTTCGTGGAAAGGTACATCTACAACCGGATGGAGGACATGAGGTTCGACAGCCACGTTGGGGTGTACGAGGGGTTCACTCCCTTTGGGGAGAAAGTGGCCCAGAAATGGAACAGCGACCCGGACTGGATGGAAGACAGACGGACAGCGGTGAACTGGTTCTGCCTGTGCTGGTACGAGCCCGACGCCCCGTTTAGCGGGGGGCGCAGA	LuSv_MHCIIe2_SR_063								Allele	Allele		Allele	Allele		Allele	Allele	Allele		Allele
GTGATCCAGTGGATGGGAAGTTACGAGTGTCACTTCATTAACGGCACGGAGAAGGTGAGGTTCGTGTTGAGGGTCATGTACAACCGGGAGGAGTACATGAGGTTCGATAGCGACGTGGGGCGGTACGAGGGGTTCACATCCTATGGAGAGAAAAAGGCCCAGTACAGGAACAGCGACCCGGACCTGATGGAGAACACACGGACTGCGGTGGACTGGTTATGCCGGCCCTGGTATGAGACCGTCACCCCGTTCAGCGTGGAGCGCAGA	LuSv_MHCIIe2_SR_067	Allele	Allele						Allele	Allele	Allele	Allele	Allele	Allele	Allele	Allele	Allele	Allele	Allele	Allele	Allele	Allele								Allele				Allele
GTGATCCAGTGGATGGGAAGTTACGAGTGTCACTTCAATAACGGCACGGAGAAGGTGAGGTTCGTGTTGAGGGTCATGTACAACCGGGAGGAGTACATGAGGTTCGACAGCGACGTGGGGCGGTACGAGGGGTTCACATCCTATGGAGAGAAAAAGGCCCAGTACAGGAACAGCGACCCGGACCTGATGGAGAACACACGGACTGCGGTGGACTGGTTATGCCGGCCCTGGTATGAGACCGTGACCCCGTTCAGCGTGGAGCGCAGA	LuSv_MHCIIe2_SR_068	Allele	Allele	Allele	Allele	Allele	Allele	Allele								Allele	Allele	Allele	Allele	Allele	Allele	Allele															Allele	Allele	Allele	Allele	Allele	Allele	Allele
GTGTTCCAGATGATGCAAAAGTCCGAGTGTCACTTCATTAACGGCACGGAGAAGGTGCGGTTCGTGGAAAGGTACATCTACAACCGGATGGAGGACATGAGGTTCGACAGCCACGTTGGGGTGTACGAGGGGTTCACCCCCTATGGGGAGAAGGTCGCCCACTCTGCGAACAGCGACCCGGAATGGATGGAGCGCACACGGACAGCGGTGAACTGGTTCTGCCGCTGCTGGTTCAAGACCGTCACCCCGTTCAGCGTGGAGCGCAGA	LuSv_MHCIIe2_SR_070								Allele	Allele		Allele	Allele		Allele	Allele	Allele		Allele	Allele		Allele
GTGTTCCAGGAGATGGCAAAGCACGAGTGTCACTTCATTAACGGCACGGAGAAGGTGCGGCTCGTGGAGAGGCAAATTTACAACCGGTTTGAGTACCTGCGCTTCGAAAGCGACGTGGGGCGGTACGTGGGGTTCACTCCCTATGGAGAGAAACAGGCCCAGTACAGGAACAGCGACCCGGAAAGGATGGAGTACGTACGGAGTGCGGTGGACTGGTTCTGCCGGCACAACTACGAGATCATCACCCCGTTCAGCGTGGAGCGCAGA	LuSv_MHCIIe2_SR_071	Allele		Allele	Allele		Allele	Allele								Allele		Allele	Allele		Allele	Allele
GTGTTCCAGGAGATGGCAAAGCACGAGTGTCACTTCATTAACGGCACGGAGAAGGTGCGGTACGTGGAAAGGTACATCTACAACCGGATGGAGGACATGAGGTTCGACAGCCACGTTGGGGTGTACGAGGGGTTCACCGCCTATGGGGAGAAGGTCGCCCACTCTGCGAACAGCGACCCGGAATGGATGGAGCGCAGACGGACAGCGGTGAGCTGGTTCTGCCGCTGCTGGTTCAAGACCGTCACCCCGTTTAGCGTGGAGCGCAGA	LuSv_MHCIIe2_SR_072	Allele	Allele	Allele	Allele	Allele	Allele	Allele								Allele	Allele			Allele			Allele	Allele	Allele	Allele	Allele	Allele	Allele	Allele				Allele
GTGTTCCAGGAGTTCGGAATGGTCGAGTGCCACTTCATTAACGGCACGGAGAAGGTGAGGTTCGTGATCAGGTACATCTACAACCGGCAGGAGTACCTGCGCTTGGACAGCGACGTGGGGCGGTACGAGGGGTTCACCCCCTTTGGGGAGAAACTGGCCCAGTACTGGAACAGCAACCCGGAATTGAAGGAGTACCTACGGACTGCGCTGGACACGTACTGCCGGCACAACTACGAGGTCATCACCCCGTTCATCGTGGAGCGCAGA	LuSv_MHCIIe2_SR_073																													Allele	Allele	Allele	Allele		Allele	Allele	Allele	Allele	Allele	Allele		Allele	Allele
GTGATCCAGTGGATGGGAAGTTACGAGTGTCACTTCATTAGCGGCACGGAGAAGGTGAGGTTCGTGTTGAGGATCATCTACAACCGGGAGGAGTACGCGAAATTCGAAATAGACTTGGGTGTGTATGTGGGGTTCAACCTTTTTGGAGAGTTCAATGCCCGGCGCTGGAACAGCGAACCACAATGGATGGAGAACAGACGGACTCAGGTGGACACGCTGTGCCGGCACAACTACAAGATCATCGCCCCGTTCAGCGTGGAGCGCAGA	LuSv_MHCIIe2_SR_074	Allele	Allele	Allele	Allele	Allele	Allele	Allele															Allele	Allele	Allele	Allele	Allele	Allele	Allele
GTGTTCCAGATGATGAGAAAGGCCGAGTGTCACTTCATTAACGGCACGGAGAAGGTGCGGTTCGTAGACAGGTACATCTACAACCGGTTTGAGTGGGCGAGGTTCGACAGCGACGTGGGGCTGTATGAGGGGTTCACTCCCTTTGGAGAGAAACAGGCCCAGCACTGGAACAGCGACCCGGAAGTGATGGAGTACAAACGGAGTGCCGTGGACAGGTACTGCCGGCACAACTACAAGGGCATCACCCCGTTCAGCGTGGAGCGCAGA	LuSv_MHCIIe2_SR_078								Allele	Allele	Allele	Allele	Allele	Allele	Allele	Allele		Allele	Allele	Allele	Allele	Allele
GTGTTCCAGGAGATGGCAAAGCACGAGTGTCACTTCATTAACGGCACGGAGAAGGTGCGGTACGTGCAGAGATACATCTACAACCGGATGGAGGACGTGAGGTTCGACAGCGACGTGGGGCTGTATGAGGGGTTCACCCCTGCTGGAGTAAAGTGGGCCCAGGACTGGAACAGCGACCCGGAAGGGATGCAGTACTCACGGACTGCGGTGGACTGGTTCTGCCTGGACTGGTACGAGCCCGACGCCCCGTTTAGCGGGGGGCGCAGA	LuSv_MHCIIe2_SR_079																																				Allele			Allele			Allele
GTGTTCCAGTACCTGGGAAAGGTAGAGTGTCACTTCATTAACGGCACGGAGATGGTGCGGCTCGTGGACAGGTACATCTACAACCGGTTTGAGTGGGCGAGGTTCGACAGCGACGTGGGGCTGTTTGAGGGGTTCGGCCCCTTTGGGGAGAAAAACGCCCAGAACTGGAACAGCAACCCGGAAGTGATGGAGCACAGACGGACTGCGGTGGACTGGTTGTGCCGGCACAACTACAGGATCATCACCCCGTTCAGCGTGGAGCGCAGA	LuSv_MHCIIe2_SR_080																													Allele			Allele			Allele	Allele			Allele
GTGATCCAGTGGATGGGAAGTTACGAGTGTCACTTCATTAACGGCACGGAGAAGGTGAGGTTCGTGTTGAGGATCATCTACAACCGGGAGGAGTACTCGAAATTCGAAATAGACTTGGGTGTGTATGTGGGGTTCAACCTTTTTGGAGAGTTCAATGCCCGGCGCTGGAACAGCGACCCACAATGGATGGAGAACAGACGGACTCAGGTGGACACGCTGTGCCGGCACAACTACAAGATCATCGCCCCGTTCAGCGTGGAGCGCAGA	LuSv_MHCIIe2_SR_082	Allele	Allele	Allele	Allele	Allele	Allele	Allele															Allele	Allele	Allele	Allele	Allele	Allele	Allele
GTGTTCCAGTTCCTGGGTAGCCTCGAGTGTCACTTCATTAACGGCACGGAGAAGGTGCGGTTCGTGGAGAGGCAAATTTACAACCGGTTTGAGTACCTGCGCTTCGAAAGCGACGTGGGGCGGTACGTGGGGTTCACTCCCTATGGAGAGAAACAGGCCCAGTACAGGAACAGCGACCCGGAAAAGATGGACTACAAACGGAATGAGGTGGACAGGTTCTGCCGGCACAACTACAAGGTCTCCACCCCGTTCCTCGTGGAGCGCAGA	LuSv_MHCIIe2_SR_084								Allele		Allele	Allele		Allele
GTGTTCCAGTTCCTGGCAGAGTACGAGTGTCACTTCATTAACGGCACGGAGAAGGTGCGGTTCGTGGAGAGGAAAATCTACAACCGGGAGGAGTTCACGACATTCGACAGCGACGTGGGGCTGTATGAGGGGTTCACCTTCCTTGGGGAAAAGTGGGCCCAGGAAAGGAACAGTGACCCGGAAAGGATGGAGTACGCACGGACTGCGGTGGACTGGTTGTGCCGGCACAACTACGAGATCATCACCCCGTTCAGCGTGGAGCGCAGA	LuSv_MHCIIe2_SR_086								Allele			Allele			Allele								Allele			Allele			Allele
GTGTTCCAGCTCATTGCAAAGCATGAATGTCACTTCGTAAACAGCACGGAGAAGATGAGGTACGTGCACAGGCATTTCTACAACCGGGAGGAGCTCGTGAGGTTCGACAGCGACGTGGGTCTGTACGTGGGGTTCACTCCCTTTGGGGAGAAAGTGGCCCAATACTGGAATAACAACCCAGACCTGATGGAGAACAGACGGGCTATGTGGACTGGTTCTGCCGCTGCTGGTACAAGACCGTCACCCCCGTTCGCCATGGAGCGCAGA	LuSv_MHCIIe2_SR_091	Allele					Allele									Allele					Allele
GTGTTCCAGATGATGAAAAAGGGCGAGTGTTACTTCATTAACGGCACGGAGAAGGTGCGGTTCGTGGAAAGGTACATCTACAACCGGTTTGAGTTGGCGAGGTTCGACAGCCACGTGGGGCTGTTTGAGGGGTTCAGCCCCTTTGGGGAGAAACAGGCCCAGCACTGGAACAGCAACCCGGAAGTGATGGAGTACAAACGGAGTGCCGTGGACAGGTACTGCCGGCACAACTACAAGGTCTTCTCCCCGTTCAGCGTGGAGCGCAGA	LuSv_MHCIIe2_SR_092	Allele	Allele	Allele		Allele	Allele									Allele	Allele	Allele		Allele	Allele
GTGTTCCAGGAGATGATAAAGCACGAGTGTCACTTCATTAACGGCACGGAGAAGGTGCGGTTCGTGGAGAGATACATCTACAACCGGTTTGAATGGGCGAGGTTCGACAGCGACGTGGGGCTGCATGAGGGGTTCGGCCCCTTTGGGGAGAAACAGGCCCAGTACTGGAACAGCAACCCGGAAGGGATGGAGTACCAACGGACTACGGTGGACACGTACTGCCGGCACAACTACAGGATCTTCACCCCGTTCAGCGTGGAGCGCAGA	LuSv_MHCIIe2_SR_093	Allele		Allele	Allele		Allele									Allele		Allele	Allele		Allele
GTGTCCCAGTTCATGGTAAAGCACGAGTGTCACTTCATTAACGGCACGGAGCTGGTGAGGTTCGTGGAGAGATACTTCTTCAACCGGGAGGAGTTCGCGAGGTTCGACAGCGACGTGGGGCGGTACGTGGGGTTCACTCCCTTTGGGGAGAAAAACGCCCAGCACTGGAACAGGAACCCGGATATAATGGCGTACAAACGGAGTGCGGTGGACAGGTTCTGCCGCTGCTGGTACAAGGAAGTCACCGCGTTCGCCGTGGAGCGCAGA	LuSv_MHCIIe2_SR_094	Allele	Allele	Allele	Allele	Allele	Allele	Allele								Allele	Allele	Allele	Allele	Allele	Allele	Allele
GTGATCCAGTGGATGGGAAGTTACGAGTGTCACTTCGTAAACGGCACGGAGAAGGTGAGGTTCGTGTTGAGGATCATCTACAACCGGGAGGAGTACGCGAAATTCGAAATAGACTTGGGTGTGTATGTGGGGTTCAACCTTTTTGGAGAGTTCAATGCCCGGCTCTGGAACAGCGACCCACAATGGATGGAGAACAGACGGAGTCAGGTGGACACGCTCTGCCGGCACAACTACAAGATCATCGCCCCGTTCAGCGTGGAGCGCAGA	LuSv_MHCIIe2_SR_095																																				Allele	Allele	Allele	Allele		Allele	Allele
GTGTTCCAGGAGTTCGGAATGGTCGAGTGTCACTTCATTAACGGCACGGAGAAGGTGAGGTTCGTGATCAGGTACATCTACAACCGGCAGGAGTACCTGCGCTTGGACAGCGACGTGGGGCGGTACGAGGGGTTCACTCCCTTTGGGGAGAAACTGGCCCAGTACTGGAACAGCAACCCGGAATTGAAGGAGTACCTACGGACTGCGCTGGACACGTACTGCCGGCACAACTGCGAGATCATCACCCCGTTCATCGTGGAGCGCAGA	LuSv_MHCIIe2_SR_096																																				Allele	Allele	Allele	Allele	Allele	Allele	Allele
GTGTTCCAGATGATGTTTAAGGCCGAGTGTTACTTCATTAACGGCACGGAGAAGGTGCGGTTCGTGGACAGGTACATCTACAACCGGATGGAGGACGTGAGGTTTGACAGCGACGTGGGGCTGTATGAGGGGTTCACCCCTGCTGGAGAAAAGTGGGCCCAGGACTGGAACAGCGACCCGGAATTGATGGAGAACAGACGGAATCAGGTGGACACGTTCTGCCGGCACAACTACGAGATCTCCACCCCGTTCAGCGTGGAGCGCAGA	LuSv_MHCIIe2_SR_097																													Allele		Allele	Allele		Allele	Allele	Allele		Allele			Allele
GTGATCCAGCTGATGGCAAAGCATGAGTGCTACTTCATTAACGGCACGGAGAAGGTGAGGTACGTGCACAGCTACTTCTACAACCGGCAGGAGTTCGTGAGGTTCGACAGCGACGTGGGGCGGTACGAGGGGTTCACCTTCCTGGGGGAGAAGTGGGCCCAGTACTGGAACAGAGATCCGGAAAGGATGGAGCACAGACGGACTGCGGTGGACTGGTTGTGCCGGCACAACTACAAGGGCATCACCCCGTTCAGCGTGGAGCGCAGA	LuSv_MHCIIe2_SR_098	Allele	Allele		Allele			Allele	Allele	Allele		Allele			Allele	Allele	Allele		Allele			Allele	Allele	Allele		Allele			Allele								Allele			Allele			Allele
GTGATCCAGTGGATGGGAAGTTACGAGTGTCACTTCATTAACGGCACGGAGAAGGTGAGGTTCGTGTTGAGGATCATCTACAACCGGGAGGAGTACGCGAAATTCGAAATAGACTTGGGTGTGTATGTGGTGTTCAACCTTTTTGGCGAGTTCAATGCCCGGCGCTGGAACAGCGACCCACAATGGATGGAGAACAGACGGACTCAGGTGGACACGCTCTGCCGGCACAACTACAAGATCATCGCCCCTTTCAGCGTGGAGCGCAGA	LuSv_MHCIIe2_SR_099								Allele	Allele	Allele	Allele	Allele	Allele	Allele	Allele	Allele	Allele	Allele	Allele	Allele	Allele
GTGTTCCAGGAGTTCGGAATGGTCGAGTGCCACTTCATTAACGGCACGGAGAAGGTGAGGTTCGTGATCAGGTACATCTACAACCGGCAGGAGTACCTGCGCTTGGACAGCGACGTGGGGCGGTACGAGGGGTTCACCCCCTTTGGGGAGAAACTGGCCCAGTACTGGAACAGCAACCCGGAATTGAAGGAGTACCTACGGACTGCGCTGGACACGTACTGCCGGCACAACTACGAGATCATCACCCCGTTCAGCGTGGAGCGCAGA	LuSv_MHCIIe2_SR_100	Allele	Allele	Allele	Allele		Allele	Allele								Allele	Allele	Allele	Allele		Allele	Allele
GTGTTCCAGGAGATGAGAAAGGCCGAGTGTCACTTCATTAACGGCACGGAGAAGGTGCGGTTCGTGGAGAGGCAAATTTACAACAGGTTTGAGTACCTGCGCTTCGAAAGCGACGTGGGGCGGTACGTGGGGTTCACTCCCTATGGAGAGAAACAGGCCCAGTACAGGAACAGCAACCCGGAAAGAATGGAGTACGTACGGAATGAGGTGGACAGGTACTGCCGGCACAACTACGAGATCATCACCCCGTTCCTCGTGGAGCGCAGA	LuSv_MHCIIe2_SR_101																													Allele		Allele	Allele	Allele	Allele	Allele	Allele		Allele	Allele		Allele	Allele
GTGTTCCAGGAGCTGAGCACCTCCGAGTGTTACTTCATTAACGGCACGGAGAAGGTGCGGTTCGTGCAGAGAAGCATCTACAACCGGTTTGAGTGGGCGAGGTTCGACAGCGACGTAGGGCTGTATGAGGGGTTCACTCCCTTTGGGGAGAAACAGGCCCACTGCTGGAACAGAAACTCGGACATTCTGGAGCGCACACGGACAGCGGTGGACTGGTTCTGCCGCTGCTGGTTCAAGACCGTCACCCCGTTCGCCGTGGAGCGCAGA	LuSv_MHCIIe2_SR_102																													Allele	Allele	Allele	Allele	Allele	Allele	Allele	Allele	Allele	Allele	Allele	Allele	Allele	Allele
GTGTTCCAGGAGATGGCAAAGCACGAGTGTCACTTCATTAACGGCACGGAGAAGGTGCGGTTCGTGGACAGGCACATCTACAACCGGGAGGAGCACTTGAGGTTCGACAGCGACGTGGGGCGGTACGAGGGGTTCACTCCCTTTGGGGAGAAAGTGGCCCAGAAATGGAACAGCGACCCGGACTGGATGGAAGACAGACGGACAGCGGTGAACTGGTTCTGCCTGTGCTGGTACGAGCCCGACGCCCCGTTTAGCGGGGGGCGCAGA	LuSv_MHCIIe2_SR_103	Allele	Allele		Allele	Allele										Allele	Allele		Allele	Allele										Allele	Allele		Allele	Allele		Allele	Allele	Allele		Allele	Allele		Allele
GTGTTCCAGCTGATGGCAAAGCATGAGTGCTACTTCATTAACGGCACGGAGAAGGTGAGGTACGTGCACAGCTACTTCTACAACCGGGAAGAGTTCGTGAGGTTCGACAGCGACGTTGGGCGGTACGAGGCGTTCACCTTCCTGGGGGAGAAGTGGGCCCAGTACTGGAACAGAGACCCGGAAAGGATGGAGCACAGGCGGACTGCGGTGGACTGGTTGTGCCGGCACAACTACAAGGGCATCACCCCGTTCAGCGTGGAGCGCAGA	LuSv_MHCIIe2_SR_104	Allele	Allele		Allele			Allele															Allele	Allele		Allele			Allele
GTGTTCCAGGAGTTCGGAATGGTCGAGTGCCACTTCATTAACGGCACGGAGAAGGTGAGGTTCGTGATCAGGTACATCTACAACCGGCAGGAGTACCTGCGCTTGGACAGCGACGTGGGGTGGTACGAGGGGTTCACCCCCTTTGGGGAGAAACTGGCCCAGTACTGGAACAGCAACCCGGAATTGAAGGAGTACCTACGGACTGCGCTGGACACGTACTGCCGGCACAACTACGAGTTCATCACCCCGTTCATCCTGGAGCGCAGA	LuSv_MHCIIe2_SR_105																													Allele	Allele	Allele	Allele	Allele	Allele	Allele	Allele	Allele	Allele	Allele	Allele	Allele	Allele
GTGTTCCAGGAGATGGCAAAGCACGAGTGTCACTTCATTAACGGCACGGAGAAGGTGCGGTTCGTGGACAGGCACATCTACAACAGGGAGGAGCACTTGAGGTTCGACAGCGACGTGGGGCTGTATGAGGGGTTCACTCCCTTTGGGGAGAAAGTGGCCCAGAAATGGAACAGCGACCCGGAATGGATGGAAGACAGAAGGACAGCGGTGAACTGGTTCTGCCTGTGCTGGTACGAGCCCGACGCCCCGTTTAGCGGGGGGCGCAGA	LuSv_MHCIIe2_SR_108								Allele	Allele		Allele	Allele		Allele	Allele	Allele		Allele	Allele		Allele
GTGTTCCAGTTCATGGGTAGCCTCGAGTGTCACTTCATTAACGGCACGGAGAAGGTGCGGTACGTGGAGAGATACATCTACAACCGGATGGAGGACGTGAGGTTCGACAGCGACGTGGGGCTGCATGAGGGGTTCAGCCCCTTTGGGGAGAAACAGGCCCAGAACATGAACAGGAACCCGGAATGGATGGAGTACCAACGGAGTACCGTGGACAGGTTCTGCCGGCACAACTACGAGGTCTTCTCCCCGTTCAGCGTGGAGCGCAGA	LuSv_MHCIIe2_SR_109								Allele	Allele	Allele	Allele		Allele	Allele								Allele	Allele	Allele	Allele		Allele	Allele
GTGTTCCAGATGATGTTTAAGGGAGAGTGTCACTTCATTAACGGCACGGAGAAGGTGCGGTTCGTGGAGAGGTTAATCTACAACCGGTTTGAGTTCGCGAGGTTCGACAGCGACGTGGGGCTGTATGAGGGGTTCAGCCCCTATGGGGAGAAACAGGCCCAGTACTGGAACAGCGACCCGGAATGGATGGAGTACAAACGGAGTGCCGTGGACAGGTTCTGCCTGTGCTGGTACGAGCCCGACGCCCCGTTTAGCGGGGGGCGCAGA	LuSv_MHCIIe2_SR_112	Allele	Allele		Allele	Allele																	Allele	Allele		Allele	Allele	Allele	Allele
GTGTTCCAGTTCCTGGCAACGTCCGAGTGTCACTTCATTAACGGCACGGAGAAGGTGCGGTTAGTGCAGAGATACTTCTACAACCGGTTTGAGTACGCGAGGTTCGACAGCGACGTGGGGCTGTTTGAGGGGTTCGGCCCCTATGGGGAGAAACAGGCCCAGTACTGGAACAGCGACCCGGAAAGGATGGAGTACAAACGGACTGCGGTGGACACGTACTGCCGGCACAACTACGAGATCTCCATCCCGTTCCTCGTGGAGCGCAGA	LuSv_MHCIIe2_SR_113																																				Allele	Allele	Allele	Allele	Allele	Allele	Allele
GTGTTCCAGGAGTTCGGAATGGTCGAGTGCCACTTCATTAACGGCACGGAGAAGGTGAGGTTCGTGATCAGGTACATCTACAACCGGCAGGAGTACCTGCGCTTGGACAGCGACGTGGGGCGGTACGAGGGGTTCACCCCCTTTGGAGAGAAACTGGCCCAGTACTGGAACAGCAACCCGGAATTGAAGGAGTACCTACGGACTGCGCTGGACACGTACTGCCGGCACAACTACGAGGTCATCACCCCGTTCATCCTGGAGCGCAGA	LuSv_MHCIIe2_SR_115																																				Allele	Allele	Allele	Allele		Allele	Allele
GTGTTCCAGTACCTGGCAGAGTACGAGTGTCACTTCATTAACGGCACGGAGAAGGTGCGGCTCGTGAACAGGTACATCTACAACCGGGAGGAGTTCACGAGATTCGACAGCGACGTGGGGCTGTATGAGGGGTTCACCTTCCTTGGGGAAAAGTGGGCCCAGGAAAGGAACAGCGACCCGGAAAGGATGGAGTACGTACGGACTGCGGTGGACTGGTACTGCCGGCACAACTACAAGGTGTCCACCCCGTTCCTCGTGGGGCGCAGA	LuSv_MHCIIe2_SR_116								Allele	Allele		Allele	Allele		Allele	Allele	Allele			Allele
GTGTTCCAGGAGATGAGAAAGGCCGAGTGTCACTTCATTAACGGCACGGAGAAGGTGCGGCTCGTGGAGAGATACATCTACAACCGGATGGAGGACGTGAGGTTCGACAGCGACGTGGGGTTGTATGAGGGGTTCACCCCTGCTGGAGTAAAGTGGGCCCAGGACTGGAACAGCGACCCGGAAGGGATGCAGTACTCACGGACTGCGGTGGACTGGTTCTGCCTGGACTGGTACGAGCCCGACGCCCCGTTTAGCGGGGGGCGCAGA	LuSv_MHCIIe2_SR_117	Allele			Allele											Allele			Allele
GTGTTCCAGGAGCTGGGCACCTCCGAGTGTCACTTCATTAACGGCACGGAGAAGGTGCGGTTCGTGGAGAGATACATCTACAACCGGTTTGAGTACCTGAGGTTTGACAGCGACGTGGGGCTGTATGAGGGGTTCAGCCCCTATGGGGAGAAAAACGCCCAGCACTGGAACAGCGACCCAGCAGGGCTGGACTACAGACGGAATGAGGTGGACACGGTTTGCCGGCACAACTACGAGATCTCCACCCCGTTCCTCGTGGAGCGCAGA	LuSv_MHCIIe2_SR_119								Allele	Allele	Allele	Allele	Allele	Allele		Allele	Allele	Allele	Allele		Allele
GTGTTCCAGTTCCTGGGAAAGGTAGAGTGTCACTTCATTAACGGCACGGAGAAGGTGCGGTTCGTGGTGAGATACATCTACAACCGGTTTGAGTGGGCGAGGTTCGACAGCGACGTGGGGCTGTTTGAGGGGTTCGACCCCTATGGGGAGAAAAACGCCCAGTACTGGAACAGCGACCCGGAAAAGATGGACTACAGACGGACTGCGGTGGACTGGTTGTGCCGGCACAACTACAAGGGCATCACCCCGTTCAGCGTGGAGCGCAGA	LuSv_MHCIIe2_SR_120																													Allele	Allele		Allele			Allele	Allele	Allele		Allele			Allele
GTGTTCCAGTTCATGAAGAAGGGCGAGTGTCACTTCAATAACGGCACGGAGAAGGTGAGGTATGTGGAGAGGCACTTCTACAACCGGGAAGAGTTCGTGAGGTTCGACAGCGACGTGGGGCGGTACGTGGGGTTCACGCACTTTGGGGAGATGAATGCCCGGGAATGGAACAGGAACCAGGAATTGATGGAGTACAAACGGGGTCAAGTGGATCGTTACTGCCGGCACAACTACGAGTTGGACGCCCCGTTCAGCGTGGAGCGCAGA	LuSv_MHCIIe2_SR_121	Allele	Allele	Allele	Allele	Allele	Allele	Allele								Allele	Allele	Allele	Allele	Allele	Allele	Allele								Allele				Allele			Allele	Allele	Allele	Allele		Allele	Allele
GTGTTCCAGGAGTTCGGAATGGTCGAGTGCCACTTTATTAACGGCACGGAGAAGGTGAGGTTCGTTATCCGGTACATCTACAACCGGCAGGAGTACCTGCGCTTGGACAGCGACGTGGGGCGGTACGAGGGGTTCACCCCCTTTGGGGAGAAACTGGCCCAGTACTGGAACAGCAACCCGGAATTGAAGGAGTACCTACGGACTGCGCTGGACACGTACTGCCGGCACAACTACGAGGTCATCACCCCGTTCATCCTGGAGCGCAGA	LuSv_MHCIIe2_SR_122	Allele	Allele		Allele	Allele		Allele								Allele	Allele		Allele	Allele	Allele	Allele
GTGTTCCAGCACATGTTTAAGGGAGAGTGTCACTTCATTAACGGCACGGAGAAGGTGCGGTACGTGGTGAGATACATCTACAACCGGTTTGAGTGGGCGAGGTTCGACAGCGACGTGGGGCTGTATGAGGGGTTCACTCCCTATGGGGAGAAAAACGCCCAGAACTGGAACAGAAACCCAGCAGAGCTGGACTACAGACGGAATGAGGTGGACAGGTACTGCCGGCACAACTACGAGCTCTCCACCCCGTTCCTCGTGGAGCGCAGA	LuSv_MHCIIe2_SR_124								Allele	Allele	Allele		Allele	Allele									Allele	Allele	Allele		Allele	Allele
GTGTTCCAGGAGATGGCAAAGCACGAGTGTCACTTCATTAACGGCACGGAGAAGGTGCGGTTCGTGGACAGGCACATCTACAACCGGGAGGAGCACTTGAGGTTCGACAGCGACGTGGGGCGGTACGAGGGGTTCACTCCCTTTGGGGAGAAAGTGGCCAAGAAATGGAACAGCGACCCGGACTGGATGGAAGACAGACGGACAGCGGTGAACTGGTTCTGCCTGTGCTGGTACGAGCCCGACGCCCCGTTTAGCGGGGGGCGCAGA	LuSv_MHCIIe2_SR_126	Allele	Allele			Allele										Allele				Allele
GTGTTCCAGCTGATGGCAAAGCATGAGTGCTACTTCATTAACGGCACGGAGAAGGTGAGGTACGTGCACAGCTACTTCTACAACCGGCAGGAGTTCGTGAGGTTCGACAGCGACGTGGGGCGGTACGAGGGGTTCACCTTCCTGGGGGAGAAGTGGGCCCAGTACTGGAACAGAGACCCGGAAAGGATGGAGCACAGACGGACTGCGGTGGACTGGTTGTGCCGGCACAACTACAAGGGCATCACCCCGTTCAGCGCGGAGCGCAGA	LuSv_MHCIIe2_SR_128								Allele			Allele
[truncated: 8 more columns]
